# Supplementary material for: dJun and Vri/dNFIL3 Are Major Regulators of Cardiac Aging in Drosophila
Source: PLoS Genet. 2012 Nov 29;8(11):e1003081. doi: 10.1371/journal.pgen.1003081 (PMC3510041; doi:10.1371/journal.pgen.1003081)
Supplement: Table S1 — (Related to Table 1.) Differentially expressed probes. All probes showing statistically significant differential expression between 10 and 40 day-old flies are listed. Probes ID (“reporterID”), gene symbol (transcript) and FlyBase unique identifier (FBGN) are indicated. Several FlyBase identifiers correspond to annotations withdrawn from the latest version of FlyBase and are indicated as gray cells at the end of the spreadsheet. For each probe, the mean of signal intensity is indicated (AveExpre), together with the log2 value of the fold change [log2 FC (10d/40d)] and the adjusted P value, as calculated using limma software (see Experimental procedures). Clusters 1 and 2 correspond to probes repressed and induced, respectively, at 40 days of age relative to 10 days of age. (XLSX) [file pgen.1003081.s007.xlsx]

## Sheet: Table S1
Table S1 (related to Table 1): Differentially expressed probes.
reporterId	Transcript	FB_ID	AveExpr	log2[FC (10d/40d)]	adj.P.Val	Cluster
Dm::FBtr0079525P00591	mts-RA	FBgn0004177	196.546	1.53699	0.00962956	2
Dm::FBtr0088715P02268	stmA-RB	FBgn0086784	694.205	1.54001	0.00943236	2
Dm::FBtr0079261P00750	epsilonCOP-RA	FBgn0027496	795.855	1.55024	0.00778024	2
Dm::FBtr0073208P00611	CG14990-RA	FBgn0035496	127.825	1.55704	0.00981868	2
Dm::FBtr0113785P02582	CG40084-RA	FBgn0259683	209.146	1.57656	0.00844839	2
Dm::FBtr0299530P00656	CG6364-RB	FBgn0039179	263.107	1.58168	0.00714385	2
Dm::FBtr0081907P00234	CG11760-RB	FBgn0037615	97.4781	1.58624	0.00762115	2
Dm::FBtr0086620P00077	Dpt-RA	FBgn0004240	178.595	1.59576	0.0097269	2
Dm::FBtr0085433P00441	CG2310-RA	FBgn0039665	127.049	1.6051	0.00825953	2
Dm::FBtr0087437P00003	AttA-RA	FBgn0012042	98.3276	1.60556	0.00912492	2
Dm::FBtr0081041P01989	Socs36E-RB	FBgn0041184	161.339	1.60731	0.00772841	2
Dm::FBtr0079200P00264	Arc-p20-RA	FBgn0031781	1547.44	1.61111	0.00891645	2
Dm::FBtr0077694P00397	p16-ARC-RA	FBgn0031437	908.343	1.61248	0.00482254	2
Dm::FBtr0299530P00744	CG6364-RB	FBgn0039179	263.233	1.61519	0.00578828	2
Dm::FBtr0070494P00754	Syx4-RA	FBgn0024980	324.302	1.61601	0.00446171	2
Dm::FBtr0075898P02784	MICAL-like-RA	FBgn0036333	122	1.61677	0.00672081	2
Dm::FBtr0086736P00681	pAbp-RC	FBgn0261619	132.068	1.61749	0.00693476	2
Dm::FBtr0084464P01412	CG10217-RB	FBgn0039113	236.004	1.6229	0.00647946	2
Dm::FBtr0070626P08213	lva-RC	FBgn0029688	707.664	1.6262	0.0033028	2
Dm::FBtr0070416P00526	CG3091-RA	FBgn0029608	305.845	1.63203	0.00671529	2
Dm::FBtr0089764P00272	CG30423-RB	FBgn0050423	2607.45	1.6321	0.0072563	2
Dm::FBtr0077268P00732	CG1532-RA	FBgn0031143	574.998	1.633	0.00838819	2
Dm::FBtr0100174P01800	ena-RD	FBgn0000578	120.774	1.63337	0.00686631	2
Dm::FBtr0089895P00416	CREG-RC	FBgn0025456	223.074	1.63563	0.00468619	2
Dm::FBtr0070094P03985	CG18273-RA	FBgn0029525	305.423	1.63702	0.00489586	2
Dm::FBtr0073676P02874	tomosyn-RB	FBgn0030412	82.2454	1.63702	0.00602044	2
Dm::FBtr0078257P00892	Pka-R1-RC	FBgn0259243	150.972	1.6371	0.0089851	2
Dm::FBtr0081162P01606	Aats-asn-RA	FBgn0086443	2663.9	1.63955	0.00710453	2
Dm::FBtr0112527P00325	CG34325-RA	FBgn0085354	160.991	1.64008	0.00415467	2
Dm::FBtr0089764P00236	CG30423-RB	FBgn0050423	3826.67	1.64071	0.00885992	2
Dm::FBtr0088387P00314	Adam-RA	FBgn0027619	771.5	1.64402	0.00888146	2
Dm::FBtr0070461P00383	CG32797-RA	FBgn0052797	308.776	1.64473	0.00968725	2
Dm::FBtr0079863P00517	CG13116-RA	FBgn0032139	196.517	1.64848	0.00679958	2
Dm::FBtr0071862P00001	CG13510-RA	FBgn0034758	142.481	1.6505	0.0042667	2
Dm::FBtr0076783P03098	CG32369-RA	FBgn0052369	146.014	1.65748	0.00912885	2
Dm::FBtr0082479P02537	CG31211-RA	FBgn0051211	581.828	1.65944	0.00520844	2
Dm::FBtr0084862P01093	CG31102-RA	FBgn0051102	260.54	1.66126	0.00801913	2
Dm::FBtr0072187P00733	gammaSnap-RA	FBgn0028552	478.535	1.66136	0.00366244	2
Dm::FBtr0076413P01366	SH3PX1-RA	FBgn0040475	301.022	1.66549	0.00967189	2
Dm::FBtr0083354P00485	CG14907-RA	FBgn0038455	160.822	1.66561	0.00995187	2
Dm::FBtr0087457P00505	Cyp6a9-RA	FBgn0013771	96.7831	1.66712	0.00762755	2
Dm::FBtr0079863P00429	CG13116-RA	FBgn0032139	144.673	1.66734	0.00731928	2
Dm::FBtr0089607P00064	CG33494-RA	FBgn0053494	940.255	1.67028	0.0090322	2
Dm::FBtr0084510P00269	CG13603-RA	FBgn0039135	697.201	1.6711	0.00987825	2
Dm::FBtr0081822P00782	CG2767-RA	FBgn0037537	1773.96	1.6716	0.0068993	2
Dm::FBtr0089607P00066	CG33494-RA	FBgn0053494	962.714	1.6731	0.00580686	2
Dm::FBtr0071705P00168	Sdc-RC	FBgn0010415	183.765	1.67604	0.00718934	2
Dm::FBtr0071573P01044	CG9418-RA	FBgn0026582	474.09	1.67623	0.00978526	2
Dm::FBtr0290224P00094	CG14984-RB	FBgn0035480	105.934	1.67914	0.00573015	2
Dm::FBtr0071112P00271	Ubc-E2H-RA	FBgn0029996	144.831	1.68027	0.00853005	2
Dm::FBtr0071665P00515	CG15675-RB	FBgn0259711	926.584	1.68126	0.00941864	2
Dm::FBtr0089607P00065	CG33494-RA	FBgn0053494	923.681	1.68504	0.00990751	2
Dm::FBtr0077166P00327	CG4618-RA	FBgn0035589	483.673	1.68818	0.00745151	2
Dm::FBtr0273206P00164	Sdc-RD	FBgn0010415	177.833	1.69252	0.00302487	2
Dm::FBtr0073723P00543	CG15717-RA	FBgn0030451	933.965	1.69366	0.00929791	2
Dm::FBtr0071856P00209	Vps20-RA	FBgn0034744	342.969	1.69705	0.0064542	2
Dm::FBtr0071933P00309	CG2852-RA	FBgn0034753	2742.74	1.69821	0.00415373	2
Dm::FBtr0073386P00718	v-RA	FBgn0003965	597.865	1.69831	0.00979017	2
Dm::FBtr0081835P00305	Ctr1B-RA	FBgn0062412	354.91	1.69842	0.00679205	2
Dm::FBtr0077716P00657	aph-1-RA	FBgn0031458	902.218	1.69899	0.00624652	2
Dm::FBtr0074280P00678	Rbp2-RB	FBgn0262734	133.838	1.70011	0.00618055	2
Dm::FBtr0083349P00773	Ubx-RC	FBgn0003944	124.712	1.70062	0.00597888	2
Dm::FBtr0100230P00622	CG18003-RB	FBgn0061356	106.285	1.70142	0.00539188	2
Dm::FBtr0074670P00389	CG14193-RA	FBgn0030994	196.618	1.70415	0.00369487	2
Dm::FBtr0089394P00087	CG1599-RA	FBgn0033452	567.32	1.7073	0.00706603	2
Dm::FBtr0080738P01734	lace-RA	FBgn0002524	234.807	1.71144	0.00706603	2
Dm::FBtr0086150P00232	Vha16-RA	FBgn0262736	499.943	1.71448	0.00707377	2
Dm::FBtr0112724P00104	CG34423-RA	FBgn0085452	1100.85	1.7163	0.00933812	2
Dm::FBtr0290055P01131	CG31370-RB	FBgn0051370	114.631	1.71734	0.00929791	2
Dm::FBtr0070233P00308	CG3719-RA	FBgn0024986	251.74	1.71749	0.00766549	2
Dm::FBtr0085874P01417	mod-RA	FBgn0002780	438.981	1.71781	0.00577958	2
Dm::FBtr0273401P00312	CG32196-RB	FBgn0052196	391.427	1.72054	0.00736967	2
Dm::FBtr0080495P00478	CG16978-RA	FBgn0040972	153.401	1.72144	0.00538641	2
Dm::FBtr0071857P00114	Vps20-RB	FBgn0034744	1248.12	1.72172	0.00411896	2
Dm::FBtr0077716P00396	aph-1-RA	FBgn0031458	502.594	1.72187	0.00305993	2
Dm::FBtr0071573P01072	CG9418-RA	FBgn0026582	556.404	1.72215	0.00604452	2
Dm::FBtr0071398P00066	CG32695-RA	FBgn0052695	1468.98	1.72386	0.00929732	2
Dm::FBtr0071398P00054	CG32695-RA	FBgn0052695	2797.57	1.72402	0.00797669	2
Dm::FBtr0075125P01146	CG32195-RA	FBgn0052195	285.457	1.72436	0.00636595	2
Dm::FBtr0075904P01263	CG32115-RA	FBgn0052115	115.752	1.72465	0.004633	2
Dm::FBtr0089500P00892	Pal-RA	FBgn0262728	155.093	1.7262	0.00404621	2
Dm::FBtr0088410P00811	Jra-RB	FBgn0001291	532.282	1.72653	0.00232519	2
Dm::FBtr0086463P00423	CG15120-RA	FBgn0034454	197.549	1.72864	0.00606586	2
Dm::FBtr0081203P00382	CG13085-RA	FBgn0032780	126.727	1.73107	0.00549032	2
Dm::FBtr0113376P00101	CG30424-RC	FBgn0050424	265.694	1.73202	0.00733198	2
Dm::FBtr0086029P00975	Act42A-RA	FBgn0000043	778.691	1.73514	0.00702128	2
Dm::FBtr0079062P01045	Cyp28d1-RA	FBgn0031689	1798.41	1.73629	0.0064542	2
Dm::FBtr0084659P00973	ash2-RB	FBgn0000139	2604.73	1.73706	0.00771208	2
Dm::FBtr0081898P00904	CG31453-RA	FBgn0051453	161.7	1.73761	0.00918484	2
Dm::FBtr0273275P00114	Syb-RD	FBgn0003660	805.95	1.73875	0.00608469	2
Dm::FBtr0070342P00374	CG4325-RA	FBgn0026878	665.395	1.73987	0.00960842	2
Dm::FBtr0079039P00045	Rtnl1-RB	FBgn0053113	220.331	1.74048	0.00748283	2
Dm::FBtr0083600P00709	CG7142-RA	FBgn0038595	131.076	1.74099	0.00606631	2
Dm::FBtr0088593P00411	Cyp4p3-RA	FBgn0033397	250.926	1.74149	0.00276054	2
Dm::FBtr0079200P00282	Arc-p20-RA	FBgn0031781	897.66	1.74307	0.0071683	2
Dm::FBtr0074225P00285	CG32579-RA	FBgn0052579	178.617	1.7431	0.00516617	2
Dm::FBtr0071398P00162	CG32695-RA	FBgn0052695	1930.66	1.74397	0.00427668	2
Dm::FBtr0074112P00909	Gapdh2-RA	FBgn0001092	10518.2	1.74403	0.00415373	2
Dm::FBtr0074112P00833	Gapdh2-RA	FBgn0001092	7385.48	1.746	0.00455947	2
Dm::FBtr0273274P00197	Syb-RC	FBgn0003660	725.76	1.74717	0.00807708	2
Dm::FBtr0089868P01599	Start1-RA	FBgn0035028	540.566	1.74898	0.00616557	2
Dm::FBtr0071811P02616	CG5819-RA	FBgn0034717	264.214	1.74913	0.00943236	2
Dm::FBtr0071230P01083	spirit-RB	FBgn0030051	194.174	1.75257	0.00388092	2
Dm::FBtr0088584P01400	CG30345-RA	FBgn0050345	568.136	1.75294	0.00605981	2
Dm::FBtr0072204P00708	CG3825-RA	FBgn0034948	486.68	1.75321	0.00942815	2
Dm::FBtr0086452P02991	par-1-RD	FBgn0260934	123.227	1.75433	0.00774601	2
Dm::FBtr0072410P00513	CG15861-RA	FBgn0035084	143.33	1.75547	0.00732706	2
Dm::FBtr0084177P01158	how-RA	FBgn0017397	225.524	1.75625	0.00840716	2
Dm::FBtr0079200P00323	Arc-p20-RA	FBgn0031781	1552.23	1.75686	0.00436473	2
Dm::FBtr0079062P01086	Cyp28d1-RA	FBgn0031689	1604.49	1.75733	0.00726741	2
Dm::FBtr0083992P00162	CG17272-RA	FBgn0038830	761.884	1.75745	0.00593065	2
Dm::FBtr0075626P01337	mnd-RC	FBgn0002778	190.037	1.75811	0.00778922	2
Dm::FBtr0075898P02608	MICAL-like-RA	FBgn0036333	171.02	1.75922	0.00538641	2
Dm::FBtr0084177P01127	how-RA	FBgn0017397	298.043	1.75941	0.00838819	2
Dm::FBtr0073900P03305	l(1)G0007-RA	FBgn0026713	267.595	1.75962	0.00689362	2
Dm::FBtr0076805P01387	CG32373-RA	FBgn0052373	100.549	1.76018	0.00713893	2
Dm::FBtr0078213P01111	CG4786-RA	FBgn0037012	154.499	1.76093	0.00660661	2
Dm::FBtr0086974P02335	CG9646-RA	FBgn0034184	245.508	1.76208	0.00293308	2
Dm::FBtr0113352P00449	CHKov1-RE	FBgn0045761	133.628	1.76238	0.00795097	2
Dm::FBtr0089194P01966	CG11155-RB	FBgn0039927	135.057	1.76262	0.00855812	2
Dm::FBtr0075092P00300	Chmp1-RA	FBgn0036805	927.691	1.76502	0.00660578	2
Dm::FBtr0113848P01134	CG40263-RA	FBgn0058263	342.519	1.76709	0.00801828	2
Dm::FBtr0081887P02408	p-RA	FBgn0086679	1491.96	1.76725	0.0063892	2
Dm::FBtr0071789P02203	GM130-RB	FBgn0034697	933.203	1.7683	0.00709298	2
Dm::FBtr0070255P00571	pck-RA	FBgn0013720	283.066	1.76896	0.0069565	2
Dm::FBtr0273401P00472	CG32196-RB	FBgn0052196	316.333	1.76955	0.00706603	2
Dm::FBtr0072795P01233	Cht2-RA	FBgn0022702	119.741	1.77014	0.00399314	2
Dm::FBtr0074138P01928	CG8939-RA	FBgn0030720	125.404	1.77121	0.00489586	2
Dm::FBtr0083992P00279	CG17272-RA	FBgn0038830	751.529	1.77178	0.00781594	2
Dm::FBtr0079200P00189	Arc-p20-RA	FBgn0031781	1261.29	1.77186	0.0074595	2
Dm::FBtr0073569P00461	CG15739-RA	FBgn0030347	192.681	1.77247	0.00743651	2
Dm::FBtr0070846P01418	CG3149-RA	FBgn0027564	508.294	1.77382	0.00688831	2
Dm::FBtr0084464P01673	CG10217-RB	FBgn0039113	383.565	1.77457	0.0080193	2
Dm::FBtr0072867P00044	R-RA	FBgn0004636	532.868	1.7766	0.00608917	2
Dm::FBtr0086453P03105	par-1-RF	FBgn0260934	155.06	1.77769	0.00520773	2
Dm::FBtr0073855P00162	ben-RA	FBgn0000173	373.806	1.77885	0.0071917	2
Dm::FBtr0070416P00663	CG3091-RA	FBgn0029608	350.786	1.77976	0.00739877	2
Dm::FBtr0071857P00084	Vps20-RB	FBgn0034744	1340.35	1.78087	0.00427057	2
Dm::FBtr0071398P00043	CG32695-RA	FBgn0052695	2006.23	1.78181	0.00496817	2
Dm::FBtr0083992P00380	CG17272-RA	FBgn0038830	1162.32	1.78217	0.00606071	2
Dm::FBtr0071862P00005	CG13510-RA	FBgn0034758	134.374	1.78225	0.00571974	2
Dm::FBtr0084659P00789	ash2-RB	FBgn0000139	532.394	1.78308	0.00534326	2
Dm::FBtr0070804P00704	cv-RA	FBgn0000394	507.759	1.78359	0.00304455	2
Dm::FBtr0088502P00427	CG12926-RA	FBgn0033437	123.622	1.78681	0.00539729	2
Dm::FBtr0078247P02767	Pitslre-RA	FBgn0016696	1283.25	1.78708	0.00534509	2
Dm::FBtr0088414P00541	14-3-3zeta-RD	FBgn0004907	868.465	1.78776	0.00477249	2
Dm::FBtr0084116P00117	CG6353-RA	FBgn0038893	340.979	1.78904	0.0071917	2
Dm::FBtr0087054P00887	CG6665-RC	FBgn0034172	454.578	1.79065	0.00708964	2
Dm::FBtr0079200P00273	Arc-p20-RA	FBgn0031781	1216.49	1.79264	0.00538641	2
Dm::FBtr0079039P00015	Rtnl1-RB	FBgn0053113	233.723	1.79339	0.00534683	2
Dm::FBtr0076529P00733	CG32032-RA	FBgn0043806	355.569	1.79533	0.00905386	2
Dm::FBtr0078031P02211	aru-RD	FBgn0029095	469.684	1.79729	0.00850609	2
Dm::FBtr0070233P00399	CG3719-RA	FBgn0024986	495.053	1.79731	0.00246971	2
Dm::FBtr0080059P02207	RnrL-RA	FBgn0011703	121.374	1.79819	0.00331009	2
Dm::FBtr0072410P00505	CG15861-RA	FBgn0035084	146.131	1.79979	0.00763012	2
Dm::FBtr0112724P00083	CG34423-RA	FBgn0085452	2589.63	1.80056	0.00253814	2
Dm::FBtr0071112P00231	Ubc-E2H-RA	FBgn0029996	161.706	1.80139	0.00656091	2
Dm::FBtr0087211P00485	Rho1-RA	FBgn0014020	6743.76	1.80202	0.00221778	2
Dm::FBtr0080824P00826	CG4930-RA	FBgn0028515	1745.05	1.80307	0.00248608	2
Dm::FBtr0070509P03389	dnc-RB	FBgn0000479	154.372	1.80343	0.00890009	2
Dm::FBtr0113350P00300	CHKov1-RC	FBgn0045761	146.635	1.80455	0.00654715	2
Dm::FBtr0082865P00667	Ipp-RA	FBgn0016672	558.984	1.80494	0.00483477	2
Dm::FBtr0079233P00059	chic-RA	FBgn0000308	796.514	1.80495	0.0018006	2
Dm::FBtr0112724P00118	CG34423-RA	FBgn0085452	1535.39	1.8054	0.00545859	2
Dm::FBtr0089868P01601	Start1-RA	FBgn0035028	459.372	1.80605	0.0085318	2
Dm::FBtr0073208P00362	CG14990-RA	FBgn0035496	513.512	1.80667	0.00537091	2
Dm::FBtr0071857P00069	Vps20-RB	FBgn0034744	1090.22	1.8068	0.00780725	2
Dm::FBtr0072926P02429	dos-RA	FBgn0016794	117.957	1.80806	0.0040203	2
Dm::FBtr0074947P00329	asf1-RA	FBgn0029094	192.858	1.80855	0.00699076	2
Dm::FBtr0077716P00416	aph-1-RA	FBgn0031458	524.835	1.80908	0.00305993	2
Dm::FBtr0082504P00713	CG3397-RA	FBgn0037975	363.565	1.80918	0.00702068	2
Dm::FBtr0073728P00171	CG32640-RA	FBgn0052640	1378.83	1.81008	0.0066487	2
Dm::FBtr0072195P01112	CG3907-RB	FBgn0034958	625.505	1.81175	0.00962412	2
Dm::FBtr0070782P02440	l(1)G0045-RA	FBgn0026702	149.456	1.8123	0.00265755	2
Dm::FBtr0074896P00362	RhoGDI-RA	FBgn0036921	328.732	1.81381	0.00759047	2
Dm::FBtr0114609P01632	CG10632-RC	FBgn0036302	428.514	1.81504	0.0089851	2
Dm::FBtr0100022P01155	capt-RA	FBgn0261458	874.933	1.81557	0.00813762	2
Dm::FBtr0273275P00131	Syb-RD	FBgn0003660	750.187	1.81583	0.00501639	2
Dm::FBtr0084510P00627	CG13603-RA	FBgn0039135	949.783	1.81793	0.00961563	2
Dm::FBtr0081933P00264	CG9837-RA	FBgn0037635	133.012	1.8193	0.0060824	2
Dm::FBtr0083085P03769	Sra-1-RA	FBgn0038320	219.217	1.81937	0.00661575	2
Dm::FBtr0075389P01217	TMS1-RA	FBgn0028399	4869.7	1.81991	0.00512618	2
Dm::FBtr0086463P00623	CG15120-RA	FBgn0034454	395.029	1.82038	0.0097683	2
Dm::FBtr0077716P00323	aph-1-RA	FBgn0031458	284.022	1.8211	0.00231312	2
Dm::FBtr0080397P00995	spict-RA	FBgn0032451	316.708	1.82216	0.00162542	2
Dm::FBtr0083476P04619	CG14322-RA	FBgn0038532	218.347	1.82338	0.0064035	2
Dm::FBtr0071697P00667	CG30289-RA	FBgn0050289	96.0838	1.82344	0.00350053	2
Dm::FBtr0073728P00146	CG32640-RA	FBgn0052640	1610.47	1.82384	0.00856763	2
Dm::FBtr0081747P00605	CG31472-RA	FBgn0051472	783.605	1.82726	0.00778024	2
Dm::FBtr0072809P00731	CG7967-RA	FBgn0035251	627.077	1.82765	0.00768796	2
Dm::FBtr0086463P00566	CG15120-RA	FBgn0034454	415.911	1.82793	0.00340752	2
Dm::FBtr0071398P00133	CG32695-RA	FBgn0052695	2219.88	1.82836	0.00795627	2
Dm::FBtr0078689P00867	CG12746-RB	FBgn0037341	1569.75	1.82981	0.00318871	2
Dm::FBtr0078101P00981	galectin-RA	FBgn0031213	351.418	1.83041	0.00371583	2
Dm::FBtr0077671P00766	CG17224-RA	FBgn0031489	3421	1.83278	0.00912492	2
Dm::FBtr0088414P00360	14-3-3zeta-RD	FBgn0004907	1173.15	1.83383	0.00417443	2
Dm::FBtr0081277P00577	CG10165-RA	FBgn0032801	577.721	1.83397	0.00490233	2
Dm::FBtr0071706P00698	Sdc-RA	FBgn0010415	151.963	1.83432	0.00929791	2
Dm::FBtr0075520P03419	mib1-RA	FBgn0036558	352.749	1.83595	0.00340752	2
Dm::FBtr0113376P00266	CG30424-RC	FBgn0050424	211.15	1.83872	0.00922897	2
Dm::FBtr0112760P00223	CG34454-RA	FBgn0085483	252.293	1.83974	0.00969152	2
Dm::FBtr0082311P00604	MED7-RA	FBgn0051390	797.115	1.83979	0.00937651	2
Dm::FBtr0079665P00870	Akap200-RC	FBgn0027932	189.084	1.84052	0.00855812	2
Dm::FBtr0112724P00090	CG34423-RA	FBgn0085452	2657.04	1.84108	0.00157264	2
Dm::FBtr0079953P01576	CG5694-RA	FBgn0032197	105.857	1.84155	0.00542085	2
Dm::FBtr0100200P00708	Sxl-RA	FBgn0003659	219.597	1.8419	0.00309457	2
Dm::FBtr0089137P00191	Syt7-RA	FBgn0039900	147.484	1.84313	0.00842165	2
Dm::FBtr0086037P00323	CG1298-RA	FBgn0033032	137.046	1.84345	0.00676117	2
Dm::FBtr0079144P09946	bchs-RA	FBgn0043362	125.933	1.84391	0.00519741	2
Dm::FBtr0089501P01148	Pal-RB	FBgn0262728	124.564	1.84418	0.00215364	2
Dm::FBtr0071864P00317	CG13512-RA	FBgn0260768	348.806	1.84478	0.00743577	2
Dm::FBtr0084164P00569	tsl-RA	FBgn0003867	230.575	1.84549	0.0031499	2
Dm::FBtr0077966P02891	CG4887-RA	FBgn0031318	654.176	1.84686	0.00560217	2
Dm::FBtr0082975P03476	l(3)L1231-RA	FBgn0086686	580.017	1.84742	0.00342345	2
Dm::FBtr0086725P00632	imd-RA	FBgn0013983	167.704	1.84826	0.00837077	2
Dm::FBtr0086736P00458	pAbp-RC	FBgn0261619	118.914	1.84853	0.00922709	2
Dm::FBtr0089896P00577	CREG-RA	FBgn0025456	2012.1	1.84917	0.00258201	2
Dm::FBtr0081853P01700	CG9684-RA	FBgn0037583	200.567	1.85049	0.00512274	2
Dm::FBtr0086463P00602	CG15120-RA	FBgn0034454	781.106	1.85075	0.0044458	2
Dm::FBtr0075934P01016	CG11009-RA	FBgn0036318	446.625	1.8512	0.00921756	2
Dm::FBtr0071933P00341	CG2852-RA	FBgn0034753	3440.47	1.85251	0.00298065	2
Dm::FBtr0089110P04047	bip2-RA	FBgn0026262	440.704	1.85287	0.00688131	2
Dm::FBtr0071994P00430	CG3800-RA	FBgn0034802	4282.12	1.85301	0.00972361	2
Dm::FBtr0100642P00311	CG33460-RA	FBgn0053460	116.866	1.8533	0.00948622	2
Dm::FBtr0076949P00896	CG10103-RA	FBgn0035715	250.363	1.85364	0.00952165	2
Dm::FBtr0086927P01181	CG30104-RB	FBgn0050104	96.6367	1.85381	0.00994899	2
Dm::FBtr0084464P01533	CG10217-RB	FBgn0039113	291.725	1.85413	0.00915223	2
Dm::FBtr0077080P00167	CG32412-RA	FBgn0052412	119.178	1.85439	0.00290753	2
Dm::FBtr0071398P00152	CG32695-RA	FBgn0052695	2378.57	1.85572	0.00370446	2
Dm::FBtr0073855P00272	ben-RA	FBgn0000173	811.307	1.85755	0.00837553	2
Dm::FBtr0088412P00360	14-3-3zeta-RB	FBgn0004907	1264.46	1.85805	0.0032614	2
Dm::FBtr0086150P00239	Vha16-RA	FBgn0262736	387.644	1.85842	0.00495999	2
Dm::FBtr0074473P02821	Socs16D-RA	FBgn0030869	204.401	1.86209	0.00666261	2
Dm::FBtr0100642P00165	CG33460-RA	FBgn0053460	101.748	1.86235	0.00285872	2
Dm::FBtr0088502P00338	CG12926-RA	FBgn0033437	194.692	1.86509	0.00299077	2
Dm::FBtr0072490P00230	Kaz1-ORFB-RC	FBgn0063923	3023.13	1.86533	0.00918409	2
Dm::FBtr0086037P00356	CG1298-RA	FBgn0033032	167.222	1.86687	0.00776938	2
Dm::FBtr0074633P00043	CG6900-RA	FBgn0030958	145.296	1.86723	0.00331788	2
Dm::FBtr0113352P00490	CHKov1-RE	FBgn0045761	115.884	1.86794	0.00422496	2
Dm::FBtr0071398P00181	CG32695-RA	FBgn0052695	3280.58	1.86856	0.00812328	2
Dm::FBtr0077166P00543	CG4618-RA	FBgn0035589	638.325	1.87006	0.00206568	2
Dm::FBtr0082735P00083	CG11686-RA	FBgn0040551	1918.95	1.87282	0.0053599	2
Dm::FBtr0072393P00384	CG3770-RA	FBgn0035085	155.627	1.87389	0.00822465	2
Dm::FBtr0072393P00286	CG3770-RA	FBgn0035085	130	1.87557	0.00245501	2
Dm::FBtr0087729P01076	Spt-I-RB	FBgn0086532	258.325	1.87577	0.00981459	2
Dm::FBtr0081564P00342	CG31248-RA	FBgn0051248	155.434	1.87653	0.00469443	2
Dm::FBtr0072187P00708	gammaSnap-RA	FBgn0028552	319.364	1.8772	0.00146904	2
Dm::FBtr0078069P00392	CG2813-RA	FBgn0031268	349.601	1.8779	0.00670157	2
Dm::FBtr0089801P01013	CG32495-RA	FBgn0052495	2402.61	1.87915	0.00165471	2
Dm::FBtr0078870P00683	CG1129-RB	FBgn0037279	245.278	1.87916	0.00551142	2
Dm::FBtr0073526P03353	bif-RB	FBgn0014133	167.842	1.87935	0.00809995	2
Dm::FBtr0074670P00382	CG14193-RA	FBgn0030994	169.751	1.8805	0.00299282	2
Dm::FBtr0074179P04708	Chc-RA	FBgn0000319	2925.08	1.88053	0.00619406	2
Dm::FBtr0073518P01117	rho-4-RB	FBgn0030318	143.098	1.88072	0.0071683	2
Dm::FBtr0071705P00030	Sdc-RC	FBgn0010415	407.89	1.88121	0.00748788	2
Dm::FBtr0112724P00076	CG34423-RA	FBgn0085452	2665.16	1.88139	0.00112939	2
Dm::FBtr0082855P00969	sqd-RB	FBgn0086897	740.826	1.88244	0.00765497	2
Dm::FBtr0070233P00233	CG3719-RA	FBgn0024986	529.811	1.8833	0.00953497	2
Dm::FBtr0073208P00690	CG14990-RA	FBgn0035496	773.468	1.88502	0.00403947	2
Dm::FBtr0089868P01595	Start1-RA	FBgn0035028	513.225	1.88509	0.00369279	2
Dm::FBtr0084669P02294	Wsck-RA	FBgn0046685	416.453	1.88561	0.00269005	2
Dm::FBtr0081835P00336	Ctr1B-RA	FBgn0062412	512.795	1.887	0.00267625	2
Dm::FBtr0071857P00001	Vps20-RB	FBgn0034744	771.884	1.8879	0.00147114	2
Dm::FBtr0081853P01519	CG9684-RA	FBgn0037583	111.496	1.8892	0.00192364	2
Dm::FBtr0073076P00099	CG12012-RA	FBgn0035444	361.344	1.89179	0.00549236	2
Dm::FBtr0083683P04538	Mekk1-RA	FBgn0024329	630.245	1.8925	0.00838819	2
Dm::FBtr0076362P02364	CG6718-RA	FBgn0036053	392.725	1.89274	0.00728453	2
Dm::FBtr0088830P00167	CG12824-RA	FBgn0033222	155.702	1.89283	0.000903436	2
Dm::FBtr0085142P00269	spz-RF	FBgn0003495	136.705	1.89406	0.00648306	2
Dm::FBtr0078369P00203	VhaM9.7-2-RA	FBgn0028663	902.124	1.89439	0.00417187	2
Dm::FBtr0085216P00414	CG12883-RA	FBgn0039538	135.063	1.89471	0.00626649	2
Dm::FBtr0086201P00983	Spn4-RG	FBgn0028985	428.311	1.89522	0.00237037	2
Dm::FBtr0081835P00403	Ctr1B-RA	FBgn0062412	392.467	1.89669	0.00516915	2
Dm::FBtr0088416P00360	14-3-3zeta-RF	FBgn0004907	1151.95	1.89672	0.00525905	2
Dm::FBtr0080059P02116	RnrL-RA	FBgn0011703	200.016	1.89701	0.00259307	2
Dm::FBtr0078623P00450	CG11459-RA	FBgn0037396	136.904	1.89724	0.00286776	2
Dm::FBtr0089868P01598	Start1-RA	FBgn0035028	502.506	1.89839	0.00136645	2
Dm::FBtr0072396P01562	CG3829-RA	FBgn0035091	689.423	1.89902	0.00285149	2
Dm::FBtr0273401P00284	CG32196-RB	FBgn0052196	315.069	1.89977	0.00341527	2
Dm::FBtr0085371P02124	CG11880-RA	FBgn0039637	234.384	1.90048	0.00196499	2
Dm::FBtr0081907P00225	CG11760-RB	FBgn0037615	137.218	1.90095	0.00521613	2
Dm::FBtr0082339P01411	CG4757-RA	FBgn0027584	137.407	1.90186	0.00962254	2
Dm::FBtr0075092P00401	Chmp1-RA	FBgn0036805	1278.57	1.90271	0.0032436	2
Dm::FBtr0113359P00256	Cpr49Aa-RB	FBgn0050045	102.067	1.90404	0.00528383	2
Dm::FBtr0089868P01594	Start1-RA	FBgn0035028	575.378	1.90468	0.00139155	2
Dm::FBtr0087992P01193	Cyp6g1-RA	FBgn0025454	142.664	1.90575	0.00620077	2
Dm::FBtr0075934P01008	CG11009-RA	FBgn0036318	410.944	1.90637	0.00520844	2
Dm::FBtr0077166P00479	CG4618-RA	FBgn0035589	949.687	1.90713	0.00079509	2
Dm::FBtr0088412P00530	14-3-3zeta-RB	FBgn0004907	605.166	1.90796	0.0014224	2
Dm::FBtr0074496P01579	GS-RC	FBgn0030882	2256.55	1.90799	0.00328282	2
Dm::FBtr0088593P01311	Cyp4p3-RA	FBgn0033397	243.361	1.90951	0.005985	2
Dm::FBtr0079665P00308	Akap200-RC	FBgn0027932	174.129	1.90972	0.00188716	2
Dm::FBtr0089492P01464	PGRP-LC-RC	FBgn0035976	955.672	1.91039	0.00825135	2
Dm::FBtr0085141P00290	spz-RE	FBgn0003495	140.246	1.91129	0.00847267	2
Dm::FBtr0273382P07237	CG14299-RC	FBgn0038651	1935.65	1.91327	0.00441089	2
Dm::FBtr0084027P01566	CG7000-RA	FBgn0260004	671.884	1.91366	0.00557225	2
Dm::FBtr0089799P00854	CG32495-RC	FBgn0052495	2526.57	1.91418	0.00172722	2
Dm::FBtr0086829P00556	Rab4-RB	FBgn0016701	1102.89	1.91537	0.00689357	2
Dm::FBtr0071993P01037	CG3831-RA	FBgn0034804	1236.96	1.91828	0.0036803	2
Dm::FBtr0082735P00112	CG11686-RA	FBgn0040551	1115.42	1.91912	0.00865568	2
Dm::FBtr0080074P07775	CG5604-RA	FBgn0032208	372.229	1.92081	0.00293603	2
Dm::FBtr0071832P03581	CG4752-RA	FBgn0034733	438.412	1.92112	0.00373725	2
Dm::FBtr0075520P03590	mib1-RA	FBgn0036558	614.113	1.92282	0.00269333	2
Dm::FBtr0089028P00206	Tsp42Ei-RA	FBgn0033130	472.928	1.92314	0.00891789	2
Dm::FBtr0113359P00183	Cpr49Aa-RB	FBgn0050045	95.481	1.92448	0.00140912	2
Dm::FBtr0071993P00783	CG3831-RA	FBgn0034804	349.486	1.92572	0.00264785	2
Dm::FBtr0088628P02033	Mys45A-RA	FBgn0033379	895.346	1.92767	0.00604452	2
Dm::FBtr0089607P00062	CG33494-RA	FBgn0053494	953.465	1.92854	0.00688131	2
Dm::FBtr0112887P03369	kuz-RE	FBgn0259984	113.734	1.92949	0.000600566	2
Dm::FBtr0084967P00712	CG14542-RA	FBgn0039402	795.882	1.93078	0.00112939	2
Dm::FBtr0088502P00357	CG12926-RA	FBgn0033437	170.573	1.93091	0.00378239	2
Dm::FBtr0073441P01346	Dlic2-RA	FBgn0030276	393.175	1.9314	0.00253652	2
Dm::FBtr0075092P00226	Chmp1-RA	FBgn0036805	1368.25	1.93222	0.00967565	2
Dm::FBtr0078689P00879	CG12746-RB	FBgn0037341	2914.57	1.9329	0.00116417	2
Dm::FBtr0076234P00246	CG6272-RA	FBgn0036126	470.122	1.93306	0.00985953	2
Dm::FBtr0087992P01302	Cyp6g1-RA	FBgn0025454	162.128	1.9342	0.00931363	2
Dm::FBtr0071579P00698	Pu-RC	FBgn0003162	147.193	1.93611	0.00205118	2
Dm::FBtr0073676P02695	tomosyn-RB	FBgn0030412	132.848	1.93699	0.000762127	2
Dm::FBtr0112724P00126	CG34423-RA	FBgn0085452	2557.29	1.93736	0.00411482	2
Dm::FBtr0100109P00312	CG34054-RA	FBgn0054054	149.821	1.93744	0.00565335	2
Dm::FBtr0088711P02809	CG8740-RB	FBgn0027585	155.851	1.93766	0.00694776	2
Dm::FBtr0085411P00354	CG11882-RA	FBgn0039642	114.83	1.9383	0.00226424	2
Dm::FBtr0086652P00134	edl-RA	FBgn0023214	211.375	1.93883	0.00497115	2
Dm::FBtr0077166P00417	CG4618-RA	FBgn0035589	1403.96	1.93889	0.0011467	2
Dm::FBtr0081127P00567	CG10373-RA	FBgn0032704	1089.64	1.93926	0.00490233	2
Dm::FBtr0086584P02238	ena-RB	FBgn0000578	117.953	1.94045	0.00378239	2
Dm::FBtr0089194P02310	CG11155-RB	FBgn0039927	247.351	1.94075	0.00398039	2
Dm::FBtr0074225P00978	CG32579-RA	FBgn0052579	264.433	1.94097	0.00108121	2
Dm::FBtr0074670P00243	CG14193-RA	FBgn0030994	131.868	1.94218	0.00646506	2
Dm::FBtr0076832P01066	Cyp4d8-RA	FBgn0015033	171.661	1.94233	0.00577139	2
Dm::FBtr0081277P00451	CG10165-RA	FBgn0032801	811.152	1.94388	0.00695014	2
Dm::FBtr0088363P00201	Syb-RB	FBgn0003660	863.771	1.94409	0.00305431	2
Dm::FBtr0082857P00471	sqd-RD	FBgn0086897	731.059	1.94488	0.00590233	2
Dm::FBtr0089245P07362	unc-13-RA	FBgn0025726	184.728	1.94607	0.00467722	2
Dm::FBtr0076169P00504	scyl-RB	FBgn0041094	288.449	1.94617	0.00729826	2
Dm::FBtr0083992P00385	CG17272-RA	FBgn0038830	1449.86	1.9468	0.00534233	2
Dm::FBtr0073240P00240	CG15012-RB	FBgn0035528	707.628	1.94683	0.00579893	2
Dm::FBtr0089032P00398	Tsp42El-RA	FBgn0033134	820.883	1.94688	0.00252566	2
Dm::FBtr0089982P03207	Fur1-RA	FBgn0004509	222.976	1.94698	0.00311796	2
Dm::FBtr0273398P00800	pst-RE	FBgn0035770	153.665	1.94818	0.00194259	2
Dm::FBtr0076832P01002	Cyp4d8-RA	FBgn0015033	257.531	1.9482	0.00812898	2
Dm::FBtr0070416P00595	CG3091-RA	FBgn0029608	951.384	1.95139	0.000513767	2
Dm::FBtr0079525P00853	mts-RA	FBgn0004177	586.629	1.95181	0.00590233	2
Dm::FBtr0078016P00768	kraken-RA	FBgn0020545	692.951	1.95243	0.00139642	2
Dm::FBtr0082865P00797	Ipp-RA	FBgn0016672	712.699	1.95263	0.00317964	2
Dm::FBtr0082526P03316	CG31116-RA	FBgn0051116	623.046	1.9531	0.00943592	2
Dm::FBtr0087729P01336	Spt-I-RB	FBgn0086532	667.033	1.95312	0.00533546	2
Dm::FBtr0086198P01079	Spn4-RD	FBgn0028985	426.924	1.95478	0.000880944	2
Dm::FBtr0088191P00020	CG9080-RA	FBgn0033593	140.787	1.95516	0.00997125	2
Dm::FBtr0078195P00428	CG5910-RA	FBgn0036993	170.704	1.95612	0.00988667	2
Dm::FBtr0084216P03307	CG18596-RA	FBgn0038953	610.36	1.95718	0.00697	2
Dm::FBtr0073186P02754	CG32264-RA	FBgn0052264	858.693	1.95817	0.00557055	2
Dm::FBtr0073359P13806	Dhc64C-RA	FBgn0261797	408.652	1.95935	0.00439921	2
Dm::FBtr0071857P00203	Vps20-RB	FBgn0034744	1647.48	1.96008	0.00133467	2
Dm::FBtr0077234P00943	CG32521-RA	FBgn0052521	1156.96	1.96166	0.00542006	2
Dm::FBtr0087184P02651	Khc-RA	FBgn0001308	397.303	1.96406	0.00146367	2
Dm::FBtr0089032P00334	Tsp42El-RA	FBgn0033134	2133.11	1.96433	0.00793218	2
Dm::FBtr0084164P01003	tsl-RA	FBgn0003867	470.127	1.96445	0.00873831	2
Dm::FBtr0079864P00274	CG13117-RA	FBgn0032140	197.307	1.96538	0.00771386	2
Dm::FBtr0089868P01596	Start1-RA	FBgn0035028	548.797	1.96573	0.000892837	2
Dm::FBtr0089868P01597	Start1-RA	FBgn0035028	576.708	1.9666	0.00121914	2
Dm::FBtr0273296P00535	CG30088-RB	FBgn0050088	230.213	1.96667	0.00212902	2
Dm::FBtr0088923P00208	CG2064-RA	FBgn0033205	299.23	1.96782	0.00235473	2
Dm::FBtr0089032P00177	Tsp42El-RA	FBgn0033134	1908.96	1.96809	0.00647903	2
Dm::FBtr0084430P03943	CG4393-RA	FBgn0039075	132.781	1.96873	0.00956347	2
Dm::FBtr0080093P00436	CG6113-RA	FBgn0032264	147.089	1.96965	0.00618338	2
Dm::FBtr0290224P00274	CG14984-RB	FBgn0035480	194.886	1.97018	0.00104029	2
Dm::FBtr0082527P02935	CG31116-RC	FBgn0051116	539.435	1.97093	0.00545859	2
Dm::FBtr0089492P01436	PGRP-LC-RC	FBgn0035976	1245.6	1.97174	0.00702128	2
Dm::FBtr0085991P01190	CG30431-RA	FBgn0050431	161.242	1.9729	0.00766511	2
Dm::FBtr0074669P00425	Mec2-RA	FBgn0030993	132.152	1.97504	0.00196551	2
Dm::FBtr0086266P00107	CG30148-RA	FBgn0050148	480.447	1.97521	0.00987825	2
Dm::FBtr0079279P00322	CG13981-RA	FBgn0259244	241.91	1.97524	0.00642262	2
Dm::FBtr0078506P00631	CG11426-RA	FBgn0037166	114.465	1.97628	0.00506104	2
Dm::FBtr0089571P00629	NijA-RC	FBgn0036101	974.362	1.97696	0.00894398	2
Dm::FBtr0077175P00738	shep-RC	FBgn0052423	193.207	1.97804	0.00693476	2
Dm::FBtr0273402P00247	CG8620-RB	FBgn0040837	132.446	1.97873	0.00301397	2
Dm::FBtr0075951P01113	Klc-RA	FBgn0010235	217.79	1.97909	0.00520665	2
Dm::FBtr0111166P00800	CG17698-RA	FBgn0040056	359.526	1.97937	0.00366349	2
Dm::FBtr0074670P00372	CG14193-RA	FBgn0030994	117.392	1.98073	0.00369752	2
Dm::FBtr0073359P13706	Dhc64C-RA	FBgn0261797	269.067	1.98114	0.00253458	2
Dm::FBtr0073675P00715	CG2540-RA	FBgn0030411	308.948	1.98137	0.00911453	2
Dm::FBtr0075700P05383	CG9311-RA	FBgn0036448	243.577	1.98169	0.00988963	2
Dm::FBtr0070848P00921	Tre1-RA	FBgn0046687	353.172	1.98382	0.00482287	2
Dm::FBtr0076169P00287	scyl-RB	FBgn0041094	193.419	1.98525	0.00497115	2
Dm::FBtr0088923P00372	CG2064-RA	FBgn0033205	586.776	1.98602	0.00295881	2
Dm::FBtr0080129P00424	CG7296-RA	FBgn0032283	2158.36	1.98646	0.00895887	2
Dm::FBtr0113350P00117	CHKov1-RC	FBgn0045761	163.621	1.98746	0.00441041	2
Dm::FBtr0089896P00490	CREG-RA	FBgn0025456	3346.59	1.98791	0.00196499	2
Dm::FBtr0076413P01624	SH3PX1-RA	FBgn0040475	420.079	1.98839	0.00661333	2
Dm::FBtr0082623P01097	CG4860-RA	FBgn0037999	288.863	1.98841	0.00168583	2
Dm::FBtr0070342P00404	CG4325-RA	FBgn0026878	1094.7	1.98852	0.00689357	2
Dm::FBtr0074896P00347	RhoGDI-RA	FBgn0036921	345.813	1.98947	0.00900284	2
Dm::FBtr0113349P00175	CHKov1-RB	FBgn0045761	118.657	1.99132	0.00325992	2
Dm::FBtr0074079P00614	Scamp-RA	FBgn0040285	183.394	1.99245	0.00385547	2
Dm::FBtr0088623P00622	shrb-RA	FBgn0086656	824.671	1.99311	0.00703038	2
Dm::FBtr0273401P00212	CG32196-RB	FBgn0052196	385.163	1.9948	0.00147847	2
Dm::FBtr0083354P00635	CG14907-RA	FBgn0038455	333.184	1.99483	0.00230584	2
Dm::FBtr0113350P00021	CHKov1-RC	FBgn0045761	160.59	1.99549	0.00647098	2
Dm::FBtr0089229P02831	CG32016-RB	FBgn0052016	353.123	1.99643	0.00704554	2
Dm::FBtr0100543P00919	CG17471-RA	FBgn0039924	1246.54	1.99654	0.00795627	2
Dm::FBtr0071309P00123	CG15369-RA	FBgn0030105	120.882	1.99709	0.00168545	2
Dm::FBtr0083945P00939	Sep2-RA	FBgn0014029	344.105	1.99832	0.0014457	2
Dm::FBtr0072867P00141	R-RA	FBgn0004636	859.483	1.99896	0.000721518	2
Dm::FBtr0079423P01087	Pvf2-RA	FBgn0031888	166.977	2.00066	0.00986944	2
Dm::FBtr0086652P00272	edl-RA	FBgn0023214	345.374	2.00093	0.00322457	2
Dm::FBtr0070937P01030	Lag1-RA	FBgn0040918	249.852	2.00278	0.00707377	2
Dm::FBtr0089711P01037	MESK2-RD	FBgn0043070	545.822	2.00294	0.00599584	2
Dm::FBtr0070332P01044	CG4199-RE	FBgn0025628	130.352	2.00505	0.00175976	2
Dm::FBtr0079279P00247	CG13981-RA	FBgn0259244	164.381	2.0052	0.000757688	2
Dm::FBtr0072375P01420	CG3589-RA	FBgn0035065	424.991	2.00581	0.00356027	2
Dm::FBtr0078016P00642	kraken-RA	FBgn0020545	681.252	2.00594	0.00351289	2
Dm::FBtr0089491P01398	PGRP-LC-RB	FBgn0035976	1064.91	2.00696	0.00789299	2
Dm::FBtr0073208P00461	CG14990-RA	FBgn0035496	672.765	2.00769	0.000789913	2
Dm::FBtr0081907P00215	CG11760-RB	FBgn0037615	99.2523	2.00855	0.00122083	2
Dm::FBtr0086629P00344	CG15098-RA	FBgn0034398	5244.9	2.0088	0.00135871	2
Dm::FBtr0080274P00039	CG14933-RA	FBgn0040968	1958.49	2.00951	0.00331236	2
Dm::FBtr0081277P00543	CG10165-RA	FBgn0032801	828.295	2.00953	0.00316045	2
Dm::FBtr0085971P01801	PNGase-RB	FBgn0033050	2086.14	2.01018	0.00571974	2
Dm::FBtr0082735P00144	CG11686-RA	FBgn0040551	1228.05	2.01036	0.00251822	2
Dm::FBtr0081257P00730	CG13077-RA	FBgn0032810	1157.38	2.0135	0.0060901	2
Dm::FBtr0083490P00208	CG7523-RA	FBgn0038533	277.988	2.01356	0.00135871	2
Dm::FBtr0076461P01537	CG3529-RB	FBgn0035995	410.067	2.014	0.00269005	2
Dm::FBtr0112724P00069	CG34423-RA	FBgn0085452	2057.92	2.01501	0.00091108	2
Dm::FBtr0079525P00701	mts-RA	FBgn0004177	834.424	2.0165	0.00140866	2
Dm::FBtr0072915P00899	CG5704-RA	FBgn0026570	294.256	2.01825	0.0046749	2
Dm::FBtr0071759P00449	CG30280-RA	FBgn0050280	117.283	2.01975	0.00866052	2
Dm::FBtr0085971P01829	PNGase-RB	FBgn0033050	2693.16	2.02031	0.00860143	2
Dm::FBtr0112408P00133	CG34215-RA	FBgn0085244	276.73	2.02265	0.00715392	2
Dm::FBtr0089394P00233	CG1599-RA	FBgn0033452	716.344	2.0236	0.000993366	2
Dm::FBtr0084862P01176	CG31102-RA	FBgn0051102	1256.75	2.02369	0.00132398	2
Dm::FBtr0088502P00482	CG12926-RA	FBgn0033437	101.534	2.02458	0.00191005	2
Dm::FBtr0071207P03134	Nrg-RA	FBgn0002968	120.768	2.02494	0.00725269	2
Dm::FBtr0087504P00043	CG33469-RA	FBgn0053469	107.952	2.02601	0.00450955	2
Dm::FBtr0087121P01034	CG8311-RA	FBgn0034141	612.691	2.02667	0.00230388	2
Dm::FBtr0071993P00955	CG3831-RA	FBgn0034804	1287.2	2.02679	0.0017429	2
Dm::FBtr0087504P00401	CG33469-RA	FBgn0053469	155.938	2.02727	0.00218678	2
Dm::FBtr0070416P00843	CG3091-RA	FBgn0029608	445.108	2.02756	0.00463605	2
Dm::FBtr0072157P01819	Sox14-RA	FBgn0005612	192.918	2.0283	0.00210678	2
Dm::FBtr0082735P00130	CG11686-RA	FBgn0040551	1162.1	2.02871	0.00304885	2
Dm::FBtr0089139P00125	Syt7-RF	FBgn0039900	124.068	2.03178	0.00247766	2
Dm::FBtr0079279P00173	CG13981-RA	FBgn0259244	110.37	2.03235	0.00396594	2
Dm::FBtr0083035P01660	CG6904-RC	FBgn0038293	659.887	2.03271	0.00107699	2
Dm::FBtr0076737P01038	Arp66B-RA	FBgn0262716	283.441	2.03337	0.00193892	2
Dm::FBtr0081041P02080	Socs36E-RB	FBgn0041184	128.961	2.03355	0.00403549	2
Dm::FBtr0081518P00868	nrv3-RA	FBgn0032946	485.718	2.03513	0.00616302	2
Dm::FBtr0080324P00002	CG31758-RA	FBgn0259151	487.977	2.03637	0.00155592	2
Dm::FBtr0080093P00428	CG6113-RA	FBgn0032264	203.462	2.03672	0.00704554	2
Dm::FBtr0088948P01247	CG1358-RA	FBgn0033196	388.176	2.03877	0.00452521	2
Dm::FBtr0082735P00090	CG11686-RA	FBgn0040551	2877.26	2.03906	0.00189419	2
Dm::FBtr0080602P00471	CG31769-RA	FBgn0051769	821.029	2.04067	0.00417443	2
Dm::FBtr0081741P00448	Sp7-RB	FBgn0037515	670.293	2.04069	0.00688131	2
Dm::FBtr0070937P01010	Lag1-RA	FBgn0040918	300.383	2.04184	0.00956347	2
Dm::FBtr0078689P00873	CG12746-RB	FBgn0037341	2142.11	2.04299	0.000640274	2
Dm::FBtr0086671P00585	GstE3-RA	FBgn0063497	3681.15	2.04341	0.00305933	2
Dm::FBtr0074225P00647	CG32579-RA	FBgn0052579	301.385	2.04354	0.00299321	2
Dm::FBtr0082124P00357	RhoL-RA	FBgn0014380	1078.87	2.04362	0.00341383	2
Dm::FBtr0082778P01574	CG8449-RA	FBgn0038129	388.727	2.04451	0.000555907	2
Dm::FBtr0084708P00853	Ela-RA	FBgn0013949	307.804	2.04459	0.00574201	2
Dm::FBtr0086053P01140	CG11163-RA	FBgn0025693	434.42	2.04528	0.00252067	2
Dm::FBtr0086974P02481	CG9646-RA	FBgn0034184	449.985	2.04758	0.00650284	2
Dm::FBtr0082081P01226	CG8358-RA	FBgn0037727	122.322	2.04829	0.00869991	2
Dm::FBtr0088479P00683	CG1667-RA	FBgn0033453	284.71	2.04847	0.00294295	2
Dm::FBtr0071314P01905	CG17754-RC	FBgn0030114	746.154	2.04856	0.00323283	2
Dm::FBtr0078722P01855	Madm-RA	FBgn0027497	656.617	2.04942	0.00380754	2
Dm::FBtr0077172P01368	shep-RA	FBgn0052423	180.36	2.04951	0.00260805	2
Dm::FBtr0070375P00577	CG4025-RA	FBgn0025624	856.016	2.05019	0.00154149	2
Dm::FBtr0081740P00727	Sp7-RA	FBgn0037515	243.296	2.05128	0.00584185	2
Dm::FBtr0074473P02817	Socs16D-RA	FBgn0030869	245.078	2.052	0.00981868	2
Dm::FBtr0080511P00710	ics-RA	FBgn0028546	1310.87	2.05263	0.00768796	2
Dm::FBtr0074947P00539	asf1-RA	FBgn0029094	409.511	2.05317	0.000616768	2
Dm::FBtr0073517P00718	rho-4-RC	FBgn0030318	142.889	2.05558	0.00120827	2
Dm::FBtr0113351P00151	CHKov1-RD	FBgn0045761	182.631	2.05683	0.00851601	2
Dm::FBtr0077173P01110	shep-RD	FBgn0052423	177.168	2.05733	0.00594936	2
Dm::FBtr0080602P00543	CG31769-RA	FBgn0051769	696.194	2.05811	0.009459	2
Dm::FBtr0091489P03303	PNUTS-RD	FBgn0053526	580.67	2.05823	0.00193803	2
Dm::FBtr0082652P01014	Arp87C-RA	FBgn0011745	1273.26	2.05845	0.00219634	2
Dm::FBtr0075951P01220	Klc-RA	FBgn0010235	658.218	2.05852	0.00385324	2
Dm::FBtr0080756P01191	CG18477-RA	FBgn0028864	359.887	2.05872	0.00923935	2
Dm::FBtr0082735P00104	CG11686-RA	FBgn0040551	1879.22	2.05891	0.00151853	2
Dm::FBtr0074225P00779	CG32579-RA	FBgn0052579	406.982	2.05958	0.00193803	2
Dm::FBtr0086966P00872	CG6805-RA	FBgn0034179	600.818	2.05985	0.00763012	2
Dm::FBtr0075934P01003	CG11009-RA	FBgn0036318	292.025	2.06084	0.00326708	2
Dm::FBtr0073900P03602	l(1)G0007-RA	FBgn0026713	609.367	2.06109	0.00733593	2
Dm::FBtr0081645P01066	CG1105-RA	FBgn0037465	558.045	2.06297	0.0045969	2
Dm::FBtr0078016P00927	kraken-RA	FBgn0020545	2300.26	2.06315	0.00066464	2
Dm::FBtr0088690P01140	Cyp6a13-RA	FBgn0033304	659.517	2.06412	0.00389266	2
Dm::FBtr0087547P00001	Arc2-RA	FBgn0033928	314.973	2.06436	0.00105994	2
Dm::FBtr0078087P00971	crq-RA	FBgn0015924	1027.04	2.0648	0.00694083	2
Dm::FBtr0082981P00035	CG8066-RA	FBgn0038243	1095.58	2.06489	0.00145379	2
Dm::FBtr0072393P00262	CG3770-RA	FBgn0035085	177.135	2.06573	0.00108845	2
Dm::FBtr0086652P00411	edl-RA	FBgn0023214	371.308	2.06663	0.00215567	2
Dm::FBtr0082017P00652	CG8121-RA	FBgn0037680	311.471	2.0687	0.00366419	2
Dm::FBtr0081907P00206	CG11760-RB	FBgn0037615	111.639	2.06929	0.00163235	2
Dm::FBtr0111167P01730	CG17698-RB	FBgn0040056	343.191	2.06963	0.00292034	2
Dm::FBtr0082981P00147	CG8066-RA	FBgn0038243	3107.83	2.06978	0.0006954	2
Dm::FBtr0085330P02035	CG14527-RA	FBgn0039613	220.728	2.06987	0.00575978	2
Dm::FBtr0071269P01013	Moe-RD	FBgn0011661	243.819	2.07028	0.00811593	2
Dm::FBtr0111127P06781	Cht3-RA	FBgn0250907	186.69	2.07107	0.00837077	2
Dm::FBtr0088416P00663	14-3-3zeta-RF	FBgn0004907	4865.44	2.07157	0.00430185	2
Dm::FBtr0081276P00612	CG10337-RA	FBgn0032805	160.397	2.07199	0.00872997	2
Dm::FBtr0072628P00364	LysB-RA	FBgn0004425	147.121	2.07203	0.00872997	2
Dm::FBtr0085249P02429	CG5508-RA	FBgn0027579	6004.86	2.07277	0.00514579	2
Dm::FBtr0072798P01516	drpr-RA	FBgn0027594	146.204	2.07321	0.000538144	2
Dm::FBtr0072375P01311	CG3589-RA	FBgn0035065	471.672	2.0742	0.00156546	2
Dm::FBtr0084371P01516	Ir-RA	FBgn0039061	167.247	2.07479	0.00427057	2
Dm::FBtr0073509P00001	PGRP-SA-RA	FBgn0030310	154.789	2.07567	0.00636613	2
Dm::FBtr0073599P00904	CG10352-RA	FBgn0030348	274.3	2.0758	0.00116043	2
Dm::FBtr0089982P03200	Fur1-RA	FBgn0004509	441.031	2.07759	0.00164875	2
Dm::FBtr0077631P00977	betaggt-II-RA	FBgn0028970	1187.42	2.07924	0.00275709	2
Dm::FBtr0080143P01969	Stam-RA	FBgn0027363	153.024	2.08076	0.00210678	2
Dm::FBtr0089984P02521	Fur1-RC	FBgn0004509	471.954	2.08077	0.00573015	2
Dm::FBtr0089500P01154	Pal-RA	FBgn0262728	132.398	2.08117	0.000656116	2
Dm::FBtr0089092P01559	myoglianin-RA	FBgn0026199	655.846	2.08136	0.00640573	2
Dm::FBtr0071857P00233	Vps20-RB	FBgn0034744	3513.19	2.08183	0.0014498	2
Dm::FBtr0076169P00304	scyl-RB	FBgn0041094	331.868	2.0831	0.00132096	2
Dm::FBtr0076358P00538	CG6707-RB	FBgn0036058	832.121	2.08356	0.00865568	2
Dm::FBtr0088910P09600	CG2093-RA	FBgn0033194	259.796	2.08625	0.00450955	2
Dm::FBtr0080129P00354	CG7296-RA	FBgn0032283	1186.14	2.08712	0.00750322	2
Dm::FBtr0081518P00845	nrv3-RA	FBgn0032946	293.569	2.08786	0.0034401	2
Dm::FBtr0113349P00116	CHKov1-RB	FBgn0045761	149.338	2.08826	0.00206568	2
Dm::FBtr0084164P00674	tsl-RA	FBgn0003867	308.544	2.08834	0.00275063	2
Dm::FBtr0086662P00001	IM1-RA	FBgn0034329	580.931	2.08863	0.00864843	2
Dm::FBtr0076169P00530	scyl-RB	FBgn0041094	357.83	2.08892	0.00163128	2
Dm::FBtr0074670P00297	CG14193-RA	FBgn0030994	177.275	2.0902	0.000677647	2
Dm::FBtr0071933P00432	CG2852-RA	FBgn0034753	6423.74	2.09126	0.000219619	2
Dm::FBtr0086652P00406	edl-RA	FBgn0023214	367.074	2.09162	0.0014378	2
Dm::FBtr0070640P00130	cib-RC	FBgn0026084	179.421	2.09198	0.00722448	2
Dm::FBtr0113050P00267	CG12824-RB	FBgn0033222	152.058	2.09241	0.00521613	2
Dm::FBtr0080535P04398	CG31731-RA	FBgn0028539	299.43	2.09304	0.00549032	2
Dm::FBtr0074225P00985	CG32579-RA	FBgn0052579	255.978	2.0931	0.000527457	2
Dm::FBtr0113350P00145	CHKov1-RC	FBgn0045761	187.725	2.09502	0.00545859	2
Dm::FBtr0083266P01040	Zip3-RA	FBgn0038412	118.549	2.09644	0.00113913	2
Dm::FBtr0085139P00506	spz-RC	FBgn0003495	152.336	2.09905	0.00158718	2
Dm::FBtr0079231P05421	lid-RA	FBgn0031759	830.923	2.10098	0.00279192	2
Dm::FBtr0113275P00415	CG13604-RB	FBgn0039137	116.062	2.1014	0.000933388	2
Dm::FBtr0086652P00417	edl-RA	FBgn0023214	469.455	2.10225	0.00216062	2
Dm::FBtr0273401P00203	CG32196-RB	FBgn0052196	378	2.10275	0.00139155	2
Dm::FBtr0088583P01422	CG30344-RA	FBgn0050344	2413.8	2.10366	0.00717345	2
Dm::FBtr0081257P00473	CG13077-RA	FBgn0032810	1585.66	2.10435	0.00254381	2
Dm::FBtr0085141P00405	spz-RE	FBgn0003495	200.745	2.10458	0.00963552	2
Dm::FBtr0071233P00315	CG12112-RA	FBgn0030048	189.432	2.10459	0.00762003	2
Dm::FBtr0273206P00298	Sdc-RD	FBgn0010415	674.547	2.10472	0.00126599	2
Dm::FBtr0080274P00054	CG14933-RA	FBgn0040968	2790.34	2.10479	0.00285149	2
Dm::FBtr0088412P00661	14-3-3zeta-RB	FBgn0004907	5735.16	2.10577	0.00318356	2
Dm::FBtr0088414P00430	14-3-3zeta-RD	FBgn0004907	1937.14	2.10606	0.00102022	2
Dm::FBtr0078213P01214	CG4786-RA	FBgn0037012	135.016	2.1062	0.0032827	2
Dm::FBtr0089028P00304	Tsp42Ei-RA	FBgn0033130	958.122	2.10732	0.00709298	2
Dm::FBtr0088479P00674	CG1667-RA	FBgn0033453	230.276	2.10941	0.00183499	2
Dm::FBtr0089920P00783	CG7816-RC	FBgn0039714	954.904	2.10946	0.00550486	2
Dm::FBtr0077540P00138	CG31955-RA	FBgn0051955	458.846	2.10991	0.00118147	2
Dm::FBtr0080030P03120	CG6206-RA	FBgn0027611	6107.39	2.11021	0.00534233	2
Dm::FBtr0088414P00661	14-3-3zeta-RD	FBgn0004907	5240.35	2.11169	0.00323157	2
Dm::FBtr0078369P00175	VhaM9.7-2-RA	FBgn0028663	2849.74	2.11177	0.00154623	2
Dm::FBtr0089868P01593	Start1-RA	FBgn0035028	596.15	2.11236	0.00107553	2
Dm::FBtr0088363P00230	Syb-RB	FBgn0003660	2172.73	2.11462	0.00451072	2
Dm::FBtr0081898P01061	CG31453-RA	FBgn0051453	254.367	2.11477	0.00451489	2
Dm::FBtr0086053P01302	CG11163-RA	FBgn0025693	195.935	2.11579	0.00191005	2
Dm::FBtr0080273P00001	CG31704-RA	FBgn0051704	165.265	2.11786	0.00254101	2
Dm::FBtr0079957P03765	NPC1-RA	FBgn0024320	1281.31	2.11929	0.00545859	2
Dm::FBtr0073386P00981	v-RA	FBgn0003965	2557.58	2.12086	0.00381346	2
Dm::FBtr0086725P00564	imd-RA	FBgn0013983	274.756	2.12136	0.00548229	2
Dm::FBtr0077540P00319	CG31955-RA	FBgn0051955	1312.74	2.12144	0.00242083	2
Dm::FBtr0081051P01392	Fas3-RA	FBgn0000636	93.6689	2.1215	0.000384141	2
Dm::FBtr0075538P02073	Dcp2-RA	FBgn0036534	228.805	2.12229	0.00938568	2
Dm::FBtr0073240P00292	CG15012-RB	FBgn0035528	1912.46	2.12255	0.00864602	2
Dm::FBtr0078369P00095	VhaM9.7-2-RA	FBgn0028663	2285.18	2.12328	0.00366696	2
Dm::FBtr0082103P00944	Crc-RA	FBgn0005585	5999.58	2.1234	0.00171244	2
Dm::FBtr0086974P02605	CG9646-RA	FBgn0034184	525.384	2.12374	0.00320722	2
Dm::FBtr0078618P00271	Obp83ef-RA	FBgn0046876	229.73	2.12554	0.00173759	2
Dm::FBtr0082735P00097	CG11686-RA	FBgn0040551	1991.59	2.12764	0.00181408	2
Dm::FBtr0071993P01235	CG3831-RA	FBgn0034804	2004.06	2.13161	0.00303732	2
Dm::FBtr0086671P00517	GstE3-RA	FBgn0063497	4190.05	2.13253	0.000846146	2
Dm::FBtr0110943P01572	CG5850-RB	FBgn0032172	457.321	2.13277	0.00624288	2
Dm::FBtr0082981P00087	CG8066-RA	FBgn0038243	3154.09	2.133	0.000270373	2
Dm::FBtr0070848P01105	Tre1-RA	FBgn0046687	485.825	2.13314	0.000836616	2
Dm::FBtr0071706P00164	Sdc-RA	FBgn0010415	153.437	2.13647	0.00129909	2
Dm::FBtr0084938P01195	CG5913-RA	FBgn0039385	772.959	2.13708	0.00994836	2
Dm::FBtr0077644P02997	CG3558-RA	FBgn0025681	1105.17	2.1372	0.00378505	2
Dm::FBtr0086662P00079	IM1-RA	FBgn0034329	467.027	2.13862	0.00442779	2
Dm::FBtr0083035P01820	CG6904-RC	FBgn0038293	502.249	2.13915	0.0039227	2
Dm::FBtr0076867P00268	Rac2-RA	FBgn0014011	1051.98	2.14025	0.00892281	2
Dm::FBtr0273275P00192	Syb-RD	FBgn0003660	2422.33	2.14088	0.00292484	2
Dm::FBtr0078506P00832	CG11426-RA	FBgn0037166	233.872	2.14137	0.00303788	2
Dm::FBtr0071389P00078	CG9686-RA	FBgn0030158	138.444	2.14217	0.00150081	2
Dm::FBtr0089519P00914	AnnIX-RC	FBgn0000083	2201.57	2.14226	0.00443263	2
Dm::FBtr0071212P02863	CG11265-RC	FBgn0030049	205.3	2.14228	0.00363469	2
Dm::FBtr0077540P00078	CG31955-RA	FBgn0051955	428.536	2.14347	0.00205118	2
Dm::FBtr0081257P00674	CG13077-RA	FBgn0032810	1193.84	2.14603	0.00318871	2
Dm::FBtr0076362P02556	CG6718-RA	FBgn0036053	399.367	2.14776	0.00545859	2
Dm::FBtr0084778P02614	CG11847-RA	FBgn0261572	293.927	2.1504	0.00414134	2
Dm::FBtr0081041P02097	Socs36E-RB	FBgn0041184	143.377	2.15082	0.00184203	2
Dm::FBtr0086462P01091	Rep-RA	FBgn0026378	455.661	2.15306	0.00665548	2
Dm::FBtr0081931P00533	CG9821-RB	FBgn0037636	640.074	2.15357	0.00838819	2
Dm::FBtr0079345P02667	CG10354-RA	FBgn0031868	490.658	2.15371	0.00578828	2
Dm::FBtr0070877P00458	sqh-RA	FBgn0003514	1025.6	2.15627	0.00102022	2
Dm::FBtr0084503P00219	Rab7-RA	FBgn0015795	449.804	2.15746	0.00996927	2
Dm::FBtr0075125P01011	CG32195-RA	FBgn0052195	464.616	2.15975	0.00580862	2
Dm::FBtr0111166P01030	CG17698-RA	FBgn0040056	513.69	2.15977	0.00267135	2
Dm::FBtr0085411P00574	CG11882-RA	FBgn0039642	448.529	2.1608	0.00558735	2
Dm::FBtr0082527P03052	CG31116-RC	FBgn0051116	814.198	2.16215	0.00950246	2
Dm::FBtr0077645P02958	CG3558-RB	FBgn0025681	1027.64	2.16227	0.00108118	2
Dm::FBtr0079275P06484	Tig-RA	FBgn0011722	616.355	2.16387	0.00163072	2
Dm::FBtr0111167P01859	CG17698-RB	FBgn0040056	558.526	2.16717	0.00257868	2
Dm::FBtr0072428P01082	key-RA	FBgn0041205	1133.74	2.1685	0.00129354	2
Dm::FBtr0074045P00547	CG7860-RA	FBgn0030653	206.306	2.17063	0.000494538	2
Dm::FBtr0080274P00119	CG14933-RA	FBgn0040968	3927.1	2.17201	0.00643242	2
Dm::FBtr0081699P01166	CG1315-RA	FBgn0026565	2181.46	2.17229	0.00572673	2
Dm::FBtr0086124P00440	Rab2-RA	FBgn0014009	2149.41	2.17271	0.00722204	2
Dm::FBtr0075934P01215	CG11009-RA	FBgn0036318	1253.94	2.17295	0.00103915	2
Dm::FBtr0088362P00181	Syb-RA	FBgn0003660	2211.44	2.17366	0.00260205	2
Dm::FBtr0072393P00560	CG3770-RA	FBgn0035085	160.521	2.17449	0.000241149	2
Dm::FBtr0080074P07930	CG5604-RA	FBgn0032208	3005.35	2.17531	0.00152263	2
Dm::FBtr0082865P01029	Ipp-RA	FBgn0016672	2021.27	2.17547	0.00468619	2
Dm::FBtr0070439P01233	egh-RC	FBgn0001404	162.169	2.17569	0.00091882	2
Dm::FBtr0088001P00089	Cam-RA	FBgn0000253	520.913	2.17623	0.00144303	2
Dm::FBtr0088923P00570	CG2064-RA	FBgn0033205	417.469	2.17674	0.00113989	2
Dm::FBtr0071865P00306	CG4250-RA	FBgn0034761	10969.3	2.17719	0.00905386	2
Dm::FBtr0078087P01328	crq-RA	FBgn0015924	764.064	2.17885	0.000647123	2
Dm::FBtr0088414P00408	14-3-3zeta-RD	FBgn0004907	2858.35	2.17937	0.00139287	2
Dm::FBtr0076918P00100	CG8620-RA	FBgn0040837	163.693	2.17977	0.00740951	2
Dm::FBtr0075688P02305	ome-RA	FBgn0259175	1371.84	2.17997	0.00388707	2
Dm::FBtr0082504P00683	CG3397-RA	FBgn0037975	496.652	2.18102	0.00326395	2
Dm::FBtr0086652P00422	edl-RA	FBgn0023214	517.805	2.18125	0.00155592	2
Dm::FBtr0273274P00251	Syb-RC	FBgn0003660	2184.78	2.18232	0.00138887	2
Dm::FBtr0082099P01591	CG9444-RA	FBgn0037730	174.944	2.18325	0.00403256	2
Dm::FBtr0086150P00226	Vha16-RA	FBgn0262736	518.974	2.18422	0.00228065	2
Dm::FBtr0070937P00819	Lag1-RA	FBgn0040918	309.219	2.18459	0.00871902	2
Dm::FBtr0084588P00812	Syx1A-RA	FBgn0013343	325.126	2.18528	0.00481349	2
Dm::FBtr0075934P01147	CG11009-RA	FBgn0036318	1620.12	2.18534	0.00156138	2
Dm::FBtr0073743P00169	CG32638-RA	FBgn0052638	156.406	2.18705	0.00320745	2
Dm::FBtr0073427P00369	Vago-RB	FBgn0030262	1685.41	2.1873	0.00610047	2
Dm::FBtr0075934P01200	CG11009-RA	FBgn0036318	1322.07	2.18906	0.00126157	2
Dm::FBtr0086966P00981	CG6805-RA	FBgn0034179	464.451	2.18936	0.00375353	2
Dm::FBtr0082981P00061	CG8066-RA	FBgn0038243	3362.11	2.18949	0.000679445	2
Dm::FBtr0084357P01111	CG17119-RA	FBgn0039045	249.604	2.18983	0.00145868	2
Dm::FBtr0078471P01648	CG7442-RA	FBgn0037140	211.898	2.19266	0.00219634	2
Dm::FBtr0072157P01811	Sox14-RA	FBgn0005612	364.894	2.19425	0.000112016	2
Dm::FBtr0273275P00231	Syb-RD	FBgn0003660	3106.59	2.19465	0.00363469	2
Dm::FBtr0070937P01020	Lag1-RA	FBgn0040918	224.133	2.19494	0.00191005	2
Dm::FBtr0086667P00035	CG15065-RA	FBgn0040734	843.09	2.19517	0.00940633	2
Dm::FBtr0087045P00209	CG6435-RA	FBgn0034165	360.405	2.19538	0.00571974	2
Dm::FBtr0071389P00104	CG9686-RA	FBgn0030158	107.895	2.19613	0.00114048	2
Dm::FBtr0088923P00559	CG2064-RA	FBgn0033205	311.904	2.19622	0.00269005	2
Dm::FBtr0084778P02754	CG11847-RA	FBgn0261572	465.312	2.19634	0.0052376	2
Dm::FBtr0078195P00667	CG5910-RA	FBgn0036993	411.553	2.19819	0.00971082	2
Dm::FBtr0089032P00522	Tsp42El-RA	FBgn0033134	2845.84	2.19996	0.000655631	2
Dm::FBtr0088001P00012	Cam-RA	FBgn0000253	425.685	2.20051	0.00399314	2
Dm::FBtr0076623P00431	se-RA	FBgn0086348	87.4703	2.20085	0.00370399	2
Dm::FBtr0113255P01076	CG17838-RG	FBgn0038826	2316.92	2.20112	0.00793469	2
Dm::FBtr0080274P00046	CG14933-RA	FBgn0040968	2277.33	2.20128	0.00243949	2
Dm::FBtr0075898P02702	MICAL-like-RA	FBgn0036333	210.252	2.20242	0.00381346	2
Dm::FBtr0073059P00108	dro2-RA	FBgn0052279	106.393	2.20261	0.00454839	2
Dm::FBtr0075154P00134	Tsp74F-RA	FBgn0036769	146.833	2.20474	0.00643242	2
Dm::FBtr0080284P01187	CG16965-RA	FBgn0032387	130.494	2.205	0.00371583	2
Dm::FBtr0078121P16193	spen-RB	FBgn0016977	270.185	2.20655	0.000796679	2
Dm::FBtr0083985P00010	TotX-RA	FBgn0044810	146.84	2.20848	0.0040203	2
Dm::FBtr0073778P00555	CG1681-RA	FBgn0030484	1082.92	2.20908	0.00140357	2
Dm::FBtr0083959P02057	CG17838-RB	FBgn0038826	2432.18	2.20917	0.00952438	2
Dm::FBtr0080030P02925	CG6206-RA	FBgn0027611	6925.52	2.21005	0.00391766	2
Dm::FBtr0086124P00406	Rab2-RA	FBgn0014009	1975.88	2.21006	0.00221424	2
Dm::FBtr0078087P01168	crq-RA	FBgn0015924	835.867	2.21477	0.00323462	2
Dm::FBtr0088371P02858	KCNQ-RA	FBgn0033494	261.108	2.21541	0.00950246	2
Dm::FBtr0083724P01399	CG14291-RA	FBgn0038660	118.594	2.21855	0.0044513	2
Dm::FBtr0089982P03192	Fur1-RA	FBgn0004509	581.614	2.22421	0.0040203	2
Dm::FBtr0071407P01408	l(1)G0232-RD	FBgn0028341	830.802	2.22514	0.0066197	2
Dm::FBtr0086171P00087	Tsp42Ea-RA	FBgn0029508	152.976	2.22531	0.00369752	2
Dm::FBtr0071933P00489	CG2852-RA	FBgn0034753	10188.6	2.22591	0.000276128	2
Dm::FBtr0075896P00489	CG11255-RB	FBgn0036337	222.866	2.22656	0.00666261	2
Dm::FBtr0075092P00525	Chmp1-RA	FBgn0036805	2473.09	2.22684	0.0008772	2
Dm::FBtr0081051P01398	Fas3-RA	FBgn0000636	120.542	2.22702	0.00322141	2
Dm::FBtr0076737P01140	Arp66B-RA	FBgn0262716	738.606	2.22729	0.0010723	2
Dm::FBtr0084357P01082	CG17119-RA	FBgn0039045	243.163	2.22746	0.00699409	2
Dm::FBtr0111166P00960	CG17698-RA	FBgn0040056	481.737	2.22795	0.000673728	2
Dm::FBtr0081277P00411	CG10165-RA	FBgn0032801	1864.36	2.22863	0.00126347	2
Dm::FBtr0073427P00358	Vago-RB	FBgn0030262	1709.52	2.22904	0.00563992	2
Dm::FBtr0070494P00934	Syx4-RA	FBgn0024980	649.885	2.2304	0.000597778	2
Dm::FBtr0111166P00929	CG17698-RA	FBgn0040056	552.794	2.23048	0.00193018	2
Dm::FBtr0086716P01746	CG30115-RC	FBgn0050115	173.857	2.23051	0.0057702	2
Dm::FBtr0273275P00161	Syb-RD	FBgn0003660	2189.19	2.23096	0.00338991	2
Dm::FBtr0070822P00691	Act5C-RA	FBgn0000042	267.327	2.23113	0.00382838	2
Dm::FBtr0071233P00433	CG12112-RA	FBgn0030048	124.454	2.23201	0.000893393	2
Dm::FBtr0083025P01515	CG3984-RA	FBgn0038291	345.216	2.23248	0.00643156	2
Dm::FBtr0073076P00111	CG12012-RA	FBgn0035444	445.962	2.23279	0.00323462	2
Dm::FBtr0082572P00007	GstD5-RA	FBgn0010041	174.271	2.23347	0.00918468	2
Dm::FBtr0110990P04299	RhoGAP15B-RB	FBgn0030808	234.74	2.23451	0.00975748	2
Dm::FBtr0081206P00687	Rab9-RA	FBgn0032782	1367.97	2.23554	0.00935601	2
Dm::FBtr0070578P01664	Mnt-RC	FBgn0023215	232.55	2.23564	0.0064035	2
Dm::FBtr0089032P00365	Tsp42El-RA	FBgn0033134	3294.72	2.2369	0.0047946	2
Dm::FBtr0076529P00622	CG32032-RA	FBgn0043806	893.218	2.23704	0.000955567	2
Dm::FBtr0081635P00126	CG1943-RA	FBgn0037468	321.372	2.23724	0.00780725	2
Dm::FBtr0113352P00340	CHKov1-RE	FBgn0045761	108.659	2.23965	0.000773232	2
Dm::FBtr0080511P00604	ics-RA	FBgn0028546	787.5	2.24023	0.00269333	2
Dm::FBtr0081005P01720	dl-RA	FBgn0260632	175.99	2.24319	0.000229519	2
Dm::FBtr0080324P00159	CG31758-RA	FBgn0259225	1574.85	2.24489	0.00202878	2
Dm::FBtr0070375P00666	CG4025-RA	FBgn0025624	1024.92	2.24566	0.000203428	2
Dm::FBtr0089518P00907	AnnIX-RB	FBgn0000083	3441.47	2.24616	0.00178026	2
Dm::FBtr0085142P00466	spz-RF	FBgn0003495	239.917	2.24682	0.00905783	2
Dm::FBtr0273242P00899	MP1-RB	FBgn0027930	730.257	2.24738	0.00569056	2
Dm::FBtr0077540P00369	CG31955-RA	FBgn0051955	1664.25	2.24768	0.000509114	2
Dm::FBtr0079144P10034	bchs-RA	FBgn0043362	174.759	2.24777	0.00546642	2
Dm::FBtr0079049P01101	Gmd-RA	FBgn0031661	612.461	2.24894	0.00750281	2
Dm::FBtr0073759P01031	CG15745-RA	FBgn0030469	1851.44	2.24919	0.00163235	2
Dm::FBtr0088363P00260	Syb-RB	FBgn0003660	2557.23	2.24921	0.00257278	2
Dm::FBtr0080147P00451	CG16743-RA	FBgn0032322	423.382	2.24932	0.00545424	2
Dm::FBtr0089519P00915	AnnIX-RC	FBgn0000083	2167.92	2.24979	0.00398039	2
Dm::FBtr0080324P00153	CG31758-RA	FBgn0259225	1358.77	2.25008	0.000846146	2
Dm::FBtr0087184P02806	Khc-RA	FBgn0001308	1029.44	2.2504	0.000282523	2
Dm::FBtr0083143P00869	Act88F-RA	FBgn0000047	276.618	2.2505	0.00109902	2
Dm::FBtr0082865P00903	Ipp-RA	FBgn0016672	771.331	2.25125	0.00328969	2
Dm::FBtr0074045P00721	CG7860-RA	FBgn0030653	265.575	2.2524	0.000312092	2
Dm::FBtr0083945P01136	Sep2-RA	FBgn0014029	316.894	2.25269	0.00023074	2
Dm::FBtr0070235P01977	CG12773-RA	FBgn0024365	170.342	2.25295	0.0010757	2
Dm::FBtr0079894P01786	CG5853-RA	FBgn0032167	376.385	2.25315	0.00314452	2
Dm::FBtr0085345P00933	CG1443-RA	FBgn0039620	130.842	2.25447	0.00367472	2
Dm::FBtr0089028P00352	Tsp42Ei-RA	FBgn0033130	484.488	2.25448	0.0039227	2
Dm::FBtr0086629P00502	CG15098-RA	FBgn0034398	15078.4	2.25471	0.005066	2
Dm::FBtr0081933P00396	CG9837-RA	FBgn0037635	146.163	2.25508	0.00530321	2
Dm::FBtr0273296P00611	CG30088-RB	FBgn0050088	126.12	2.25621	0.00577139	2
Dm::FBtr0299508P00037	CG42246-RA	FBgn0259098	179.765	2.25671	0.00456977	2
Dm::FBtr0071233P00233	CG12112-RA	FBgn0030048	121.108	2.25672	0.00267219	2
Dm::FBtr0088363P00300	Syb-RB	FBgn0003660	3155.2	2.25755	0.00223915	2
Dm::FBtr0113785P03006	CG40084-RA	FBgn0259683	485.165	2.26147	0.00487367	2
Dm::FBtr0087992P01510	Cyp6g1-RA	FBgn0025454	177.59	2.26237	0.000685156	2
Dm::FBtr0089873P00539	Nmda1-RE	FBgn0013305	671.73	2.26253	0.00266653	2
Dm::FBtr0079233P00182	chic-RA	FBgn0000308	1377.12	2.26334	0.000430565	2
Dm::FBtr0086725P00650	imd-RA	FBgn0013983	298.98	2.26362	0.00121973	2
Dm::FBtr0086180P00362	Tsp42Ee-RA	FBgn0029506	199.319	2.26442	0.0060901	2
Dm::FBtr0086254P02102	CG11180-RA	FBgn0034528	431.504	2.26762	0.00291583	2
Dm::FBtr0113255P00916	CG17838-RG	FBgn0038826	1245.55	2.2682	0.00980436	2
Dm::FBtr0080397P01021	spict-RA	FBgn0032451	1681.55	2.26834	0.00133199	2
Dm::FBtr0079549P01256	CG7219-RA	FBgn0031973	1189.35	2.26859	0.00221679	2
Dm::FBtr0112558P02831	CG34349-RA	FBgn0085378	287.453	2.26889	0.00700846	2
Dm::FBtr0078903P00872	MP1-RA	FBgn0027930	769.039	2.27087	0.00713893	2
Dm::FBtr0086711P01440	Atg7-RB	FBgn0034366	381.837	2.27272	0.00900551	2
Dm::FBtr0072867P00323	R-RA	FBgn0004636	1374.64	2.27382	0.000880944	2
Dm::FBtr0113349P00169	CHKov1-RB	FBgn0045761	175.53	2.27523	0.00584061	2
Dm::FBtr0075688P02059	ome-RA	FBgn0259175	524.14	2.27532	0.00110701	2
Dm::FBtr0073076P00124	CG12012-RA	FBgn0035444	366.85	2.27539	0.00140866	2
Dm::FBtr0080837P01079	CaBP1-RA	FBgn0025678	3195.69	2.27665	0.00877237	2
Dm::FBtr0111167P01911	CG17698-RB	FBgn0040056	705.831	2.27845	0.000482822	2
Dm::FBtr0071579P00640	Pu-RC	FBgn0003162	110.418	2.27879	0.000548056	2
Dm::FBtr0077173P01116	shep-RD	FBgn0052423	208.153	2.27976	0.00214783	2
Dm::FBtr0073427P00355	Vago-RB	FBgn0030262	2170.04	2.28024	0.00332545	2
Dm::FBtr0076169P00562	scyl-RB	FBgn0041094	937.294	2.28228	0.00197973	2
Dm::FBtr0077540P00298	CG31955-RA	FBgn0051955	1495.31	2.2836	0.000770615	2
Dm::FBtr0089330P01039	Mob1-RC	FBgn0259481	1137.44	2.28472	0.008618	2
Dm::FBtr0087826P01974	CG8594-RA	FBgn0033755	301.39	2.28529	0.00599584	2
Dm::FBtr0084205P00388	CG7077-RA	FBgn0038946	181.824	2.28609	0.00370855	2
Dm::FBtr0071705P00258	Sdc-RC	FBgn0010415	840.584	2.28754	0.0013536	2
Dm::FBtr0073427P00362	Vago-RB	FBgn0030262	1828.41	2.28873	0.00271571	2
Dm::FBtr0078988P01083	CG14636-RA	FBgn0037217	263.012	2.28878	0.000323478	2
Dm::FBtr0072428P01025	key-RA	FBgn0041205	2438.34	2.28975	0.000652585	2
Dm::FBtr0088690P01047	Cyp6a13-RA	FBgn0033304	1025.95	2.28975	0.000125235	2
Dm::FBtr0076807P00059	PGRP-SD-RA	FBgn0035806	137.363	2.29007	0.00197213	2
Dm::FBtr0079957P03773	NPC1-RA	FBgn0024320	1981.57	2.29023	0.00358407	2
Dm::FBtr0078259P00800	Pka-R1-RB	FBgn0259243	1084.57	2.29051	0.00226859	2
Dm::FBtr0075055P00771	Aut1-RA	FBgn0036813	3148.46	2.29297	0.00390878	2
Dm::FBtr0078259P00754	Pka-R1-RB	FBgn0259243	598.707	2.29342	0.00198129	2
Dm::FBtr0086652P00428	edl-RA	FBgn0023214	577.581	2.29416	0.00126157	2
Dm::FBtr0088362P00232	Syb-RA	FBgn0003660	2756.62	2.2946	0.00137778	2
Dm::FBtr0083805P02967	CG16718-RA	FBgn0038721	107.793	2.29485	0.00392432	2
Dm::FBtr0080324P00166	CG31758-RA	FBgn0259225	1499.27	2.29536	0.00128507	2
Dm::FBtr0075700P05154	CG9311-RA	FBgn0036448	300.02	2.29801	0.00267219	2
Dm::FBtr0084503P00362	Rab7-RA	FBgn0015795	511.938	2.2981	0.0049263	2
Dm::FBtr0273401P00171	CG32196-RB	FBgn0052196	533.292	2.29828	0.000250519	2
Dm::FBtr0086037P00539	CG1298-RA	FBgn0033032	373.424	2.29935	0.00349371	2
Dm::FBtr0078618P00658	Obp83ef-RA	FBgn0046876	632.217	2.30044	0.00892281	2
Dm::FBtr0076529P00683	CG32032-RA	FBgn0043806	664.624	2.30056	0.00103915	2
Dm::FBtr0086729P00036	IM23-RA	FBgn0034328	149.556	2.30069	0.00105336	2
Dm::FBtr0071933P00515	CG2852-RA	FBgn0034753	11550.6	2.30159	0.000254554	2
Dm::FBtr0086629P00413	CG15098-RA	FBgn0034398	14371.6	2.30269	0.00464087	2
Dm::FBtr0081034P00251	CG15152-RA	FBgn0032665	150.805	2.30302	0.00226859	2
Dm::FBtr0071354P00273	CG7267-RB	FBgn0030079	1921.24	2.30519	0.000204419	2
Dm::FBtr0079496P00594	CG7149-RA	FBgn0031948	166.097	2.30685	0.000259215	2
Dm::FBtr0080324P00161	CG31758-RA	FBgn0259151	1614.04	2.30804	0.000638878	2
Dm::FBtr0073470P00308	CG1397-RA	FBgn0261277	173.867	2.30895	0.0039227	2
Dm::FBtr0080274P00110	CG14933-RA	FBgn0040968	7127.67	2.31973	0.00251278	2
Dm::FBtr0086198P01090	Spn4-RD	FBgn0028985	670.848	2.32123	0.000187294	2
Dm::FBtr0075899P01947	CG11261-RA	FBgn0036332	286.198	2.32238	0.00241856	2
Dm::FBtr0078195P00506	CG5910-RA	FBgn0036993	473.793	2.32486	0.00519397	2
Dm::FBtr0089023P00446	Tsp42Ef-RA	FBgn0033127	1684.76	2.32526	0.00353308	2
Dm::FBtr0081051P01404	Fas3-RA	FBgn0000636	133.892	2.32547	0.00126157	2
Dm::FBtr0073240P00351	CG15012-RB	FBgn0035528	3642.48	2.32952	0.0021811	2
Dm::FBtr0072393P00438	CG3770-RA	FBgn0035085	342.877	2.33045	0.00100027	2
Dm::FBtr0073427P00341	Vago-RB	FBgn0030262	2048.73	2.33111	0.00703038	2
Dm::FBtr0100125P00121	vir-1-RD	FBgn0043841	448.796	2.33155	0.0061018	2
Dm::FBtr0087122P00359	CG8317-RA	FBgn0034140	3529.51	2.333	0.00797182	2
Dm::FBtr0084588P00817	Syx1A-RA	FBgn0013343	345.651	2.33318	0.00396594	2
Dm::FBtr0070038P02695	alpha-Cat-RA	FBgn0010215	636.489	2.33335	0.00128297	2
Dm::FBtr0085141P00367	spz-RE	FBgn0003495	289.206	2.33397	0.00672081	2
Dm::FBtr0076807P00171	PGRP-SD-RA	FBgn0035806	138.616	2.33487	0.00337913	2
Dm::FBtr0080129P00331	CG7296-RA	FBgn0032283	1658.15	2.3353	0.00426927	2
Dm::FBtr0089519P00903	AnnIX-RC	FBgn0000083	2726.28	2.33805	0.00736275	2
Dm::FBtr0081564P00550	CG31248-RA	FBgn0051248	427.563	2.33912	0.000690529	2
Dm::FBtr0080397P00969	spict-RA	FBgn0032451	980.582	2.33962	0.000212444	2
Dm::FBtr0082778P01854	CG8449-RA	FBgn0038129	773.112	2.33997	0.000718605	2
Dm::FBtr0114612P01644	CG10632-RF	FBgn0036302	404.685	2.34011	0.000292605	2
Dm::FBtr0089519P00910	AnnIX-RC	FBgn0000083	2042.29	2.34036	0.00328536	2
Dm::FBtr0073778P00503	CG1681-RA	FBgn0030484	1313.48	2.34136	0.00110699	2
Dm::FBtr0072985P00516	CG32485-RA	FBgn0052485	698.387	2.34202	0.00139155	2
Dm::FBtr0071759P00234	CG30280-RA	FBgn0050280	119.688	2.3424	0.00211938	2
Dm::FBtr0070583P00534	Rala-RA	FBgn0015286	255.999	2.34364	0.00150869	2
Dm::FBtr0076623P00532	se-RA	FBgn0086348	134.301	2.34536	0.00374226	2
Dm::FBtr0080147P00390	CG16743-RA	FBgn0032322	921.09	2.34716	0.00863105	2
Dm::FBtr0086462P01426	Rep-RA	FBgn0026378	788.335	2.34735	0.00760762	2
Dm::FBtr0085138P00697	spz-RB	FBgn0003495	299.582	2.34754	0.00318871	2
Dm::FBtr0073569P00819	CG15739-RA	FBgn0030347	723.495	2.34874	0.0013016	2
Dm::FBtr0084435P00049	CG10157-RA	FBgn0039099	1597.1	2.34914	0.00643242	2
Dm::FBtr0080389P00949	vir-1-RB	FBgn0043841	454.765	2.34922	0.00774131	2
Dm::FBtr0078618P00361	Obp83ef-RA	FBgn0046876	400.558	2.34979	0.000591932	2
Dm::FBtr0071407P01316	l(1)G0232-RD	FBgn0028341	752.397	2.35006	0.00269302	2
Dm::FBtr0073427P00348	Vago-RB	FBgn0030262	2028.63	2.35034	0.0062357	2
Dm::FBtr0089023P00535	Tsp42Ef-RA	FBgn0033127	1011.12	2.35035	0.00137909	2
Dm::FBtr0084588P00710	Syx1A-RA	FBgn0013343	312.841	2.3504	0.00462156	2
Dm::FBtr0112614P04624	CG34379-RD	FBgn0085408	324.232	2.35043	9.16719e-05	2
Dm::FBtr0083958P01613	CG17838-RA	FBgn0038826	2353.9	2.35225	0.00256308	2
Dm::FBtr0086037P00468	CG1298-RA	FBgn0033032	327.565	2.35314	0.00569768	2
Dm::FBtr0110928P02669	su(w[a])-RF	FBgn0003638	281.726	2.35336	0.00173345	2
Dm::FBtr0084357P01095	CG17119-RA	FBgn0039045	394.956	2.35395	0.00110699	2
Dm::FBtr0112558P02912	CG34349-RA	FBgn0085378	282.837	2.35604	0.00539673	2
Dm::FBtr0073076P00201	CG12012-RA	FBgn0035444	567.612	2.35725	0.00520844	2
Dm::FBtr0088598P01539	Myd88-RA	FBgn0033402	546.888	2.35775	0.000384141	2
Dm::FBtr0079576P01627	CG8668-RA	FBgn0031988	326.816	2.36013	0.00533546	2
Dm::FBtr0080274P00070	CG14933-RA	FBgn0040968	3718.56	2.36068	0.00205789	2
Dm::FBtr0079549P01477	CG7219-RA	FBgn0031973	4088.94	2.36091	0.00558735	2
Dm::FBtr0111166P00983	CG17698-RA	FBgn0040056	639.834	2.36294	0.000359632	2
Dm::FBtr0084778P02855	CG11847-RA	FBgn0261572	1556.64	2.36347	0.00126157	2
Dm::FBtr0081740P01094	Sp7-RA	FBgn0037515	1814.15	2.36444	0.00642262	2
Dm::FBtr0071541P00769	CG10527-RA	FBgn0034583	2259.47	2.36447	0.000182978	2
Dm::FBtr0086037P00532	CG1298-RA	FBgn0033032	543.423	2.36468	0.00564011	2
Dm::FBtr0082017P00629	CG8121-RA	FBgn0037680	459.755	2.36556	0.000187323	2
Dm::FBtr0087223P01342	Jhe-RA	FBgn0010052	111.169	2.36733	0.0006954	2
Dm::FBtr0081906P00076	CG11760-RA	FBgn0037615	386.964	2.36745	0.000281105	2
Dm::FBtr0073569P00715	CG15739-RA	FBgn0030347	909.379	2.36796	0.00145986	2
Dm::FBtr0080324P00146	CG31758-RA	FBgn0259151	1359.81	2.36881	0.000806137	2
Dm::FBtr0273401P00221	CG32196-RB	FBgn0052196	283.622	2.37007	0.000149995	2
Dm::FBtr0089519P00916	AnnIX-RC	FBgn0000083	2047.38	2.37236	0.00237194	2
Dm::FBtr0071112P00493	Ubc-E2H-RA	FBgn0029996	344.099	2.37277	0.00230584	2
Dm::FBtr0086254P02095	CG11180-RA	FBgn0034528	428.898	2.37413	0.00299077	2
Dm::FBtr0113109P00133	CG13512-RB	FBgn0260768	120.659	2.37606	0.00707305	2
Dm::FBtr0113350P00245	CHKov1-RC	FBgn0045761	165.713	2.37729	0.000165817	2
Dm::FBtr0079631P01157	Snx6-RA	FBgn0032005	557.705	2.37853	0.00565335	2
Dm::FBtr0087559P00376	CG10102-RA	FBgn0033927	213.888	2.37871	0.00783488	2
Dm::FBtr0089519P00913	AnnIX-RC	FBgn0000083	2129.75	2.3788	0.0022816	2
Dm::FBtr0113351P00299	CHKov1-RD	FBgn0045761	242.298	2.38032	0.00108897	2
Dm::FBtr0074106P00554	Gbeta13F-RB	FBgn0001105	473.665	2.38049	0.000388808	2
Dm::FBtr0100058P00115	CG34003-RA	FBgn0054003	646.605	2.38194	0.00621678	2
Dm::FBtr0081257P00600	CG13077-RA	FBgn0032810	2017.31	2.38248	0.00163235	2
Dm::FBtr0087547P00062	Arc2-RA	FBgn0033928	536.905	2.38271	0.00157264	2
Dm::FBtr0081906P00064	CG11760-RA	FBgn0037615	331.669	2.38426	0.000610886	2
Dm::FBtr0075934P01159	CG11009-RA	FBgn0036318	1761.33	2.38441	0.000963015	2
Dm::FBtr0086462P01230	Rep-RA	FBgn0026378	593.745	2.38451	0.00371583	2
Dm::FBtr0113350P00296	CHKov1-RC	FBgn0045761	209.403	2.38646	0.000695706	2
Dm::FBtr0077175P00744	shep-RC	FBgn0052423	216.882	2.38791	0.00182448	2
Dm::FBtr0072705P03891	CG12090-RC	FBgn0035227	901.677	2.38881	0.00139287	2
Dm::FBtr0088923P00526	CG2064-RA	FBgn0033205	659.274	2.389	0.000279957	2
Dm::FBtr0089920P01009	CG7816-RC	FBgn0039714	2161.02	2.38945	0.00339227	2
Dm::FBtr0086037P00535	CG1298-RA	FBgn0033032	541.002	2.39129	0.0024993	2
Dm::FBtr0113351P00493	CHKov1-RD	FBgn0045761	283.734	2.39187	0.00146904	2
Dm::FBtr0087992P00591	Cyp6g1-RA	FBgn0025454	2377.86	2.3921	0.00595111	2
Dm::FBtr0072867P00183	R-RA	FBgn0004636	1884.96	2.39211	0.000443459	2
Dm::FBtr0085139P00702	spz-RC	FBgn0003495	205.125	2.39237	0.00416617	2
Dm::FBtr0078260P00829	Pka-R1-RD	FBgn0259243	643.833	2.39406	0.000836616	2
Dm::FBtr0083025P01434	CG3984-RA	FBgn0038291	321.158	2.39487	0.00801853	2
Dm::FBtr0089412P02470	alt-RF	FBgn0038535	346.072	2.39523	0.000270373	2
Dm::FBtr0112614P04508	CG34379-RD	FBgn0085408	284.793	2.40171	0.00135221	2
Dm::FBtr0073676P03435	tomosyn-RB	FBgn0030412	654.259	2.40378	0.000270906	2
Dm::FBtr0100058P00085	CG34003-RA	FBgn0054003	519.21	2.40437	0.00917712	2
Dm::FBtr0072637P00242	LysX-RA	FBgn0004431	132.935	2.40574	0.00104691	2
Dm::FBtr0110928P02615	su(w[a])-RF	FBgn0003638	322.548	2.40649	0.000142907	2
Dm::FBtr0070978P00797	shf-RA	FBgn0003390	301	2.40778	0.000384141	2
Dm::FBtr0071863P00159	CG13511-RA	FBgn0034759	154.662	2.40961	0.000160343	2
Dm::FBtr0089348P01636	lola-RF	FBgn0005630	259.082	2.40976	0.00344697	2
Dm::FBtr0079233P00249	chic-RA	FBgn0000308	3073.19	2.41044	0.00158718	2
Dm::FBtr0089028P00628	Tsp42Ei-RA	FBgn0033130	1289.35	2.41125	0.00443658	2
Dm::FBtr0089394P00325	CG1599-RA	FBgn0033452	1438	2.41301	0.000208752	2
Dm::FBtr0089972P01713	CG1732-RA	FBgn0039915	163.866	2.41579	0.00758116	2
Dm::FBtr0086201P00994	Spn4-RG	FBgn0028985	621.191	2.41596	5.29972e-05	2
Dm::FBtr0113350P00293	CHKov1-RC	FBgn0045761	239.828	2.41598	0.000942763	2
Dm::FBtr0088486P01312	CG1623-RB	FBgn0033448	340.704	2.41602	0.00334885	2
Dm::FBtr0085307P00552	CG9989-RA	FBgn0039593	103.411	2.41615	0.00286954	2
Dm::FBtr0072393P00274	CG3770-RA	FBgn0035085	157.05	2.4177	0.000911749	2
Dm::FBtr0086269P00395	CG30151-RA	FBgn0050151	246.574	2.41789	0.00437556	2
Dm::FBtr0077540P00308	CG31955-RA	FBgn0051955	1370.7	2.41815	0.00024171	2
Dm::FBtr0082899P00760	Sp212-RB	FBgn0053329	134.142	2.41835	0.000359632	2
Dm::FBtr0075951P01381	Klc-RA	FBgn0010235	1776.05	2.41863	0.00378239	2
Dm::FBtr0080117P00255	CG17124-RA	FBgn0032297	597.787	2.41879	0.00297549	2
Dm::FBtr0273401P00154	CG32196-RB	FBgn0052196	516.302	2.41964	0.000276128	2
Dm::FBtr0072985P00421	CG32485-RA	FBgn0052485	305.992	2.42885	0.00139327	2
Dm::FBtr0072985P00610	CG32485-RA	FBgn0052485	593.577	2.43116	0.00396938	2
Dm::FBtr0088435P00958	CG1407-RB	FBgn0033474	133.575	2.43227	0.00154623	2
Dm::FBtr0078260P00875	Pka-R1-RD	FBgn0259243	1236.41	2.43267	0.00103915	2
Dm::FBtr0086254P02000	CG11180-RA	FBgn0034528	348.844	2.43391	0.00158339	2
Dm::FBtr0072867P00254	R-RA	FBgn0004636	1547.7	2.43772	0.000203428	2
Dm::FBtr0072798P00292	drpr-RA	FBgn0027594	236.107	2.441	0.000314923	2
Dm::FBtr0086181P00018	Tsp42Ed-RA	FBgn0029507	811.864	2.44339	0.00460288	2
Dm::FBtr0080324P00135	CG31758-RA	FBgn0259163	1480.07	2.44422	0.000441507	2
Dm::FBtr0100200P00871	Sxl-RA	FBgn0003659	390.814	2.44548	0.00517482	2
Dm::FBtr0078259P00826	Pka-R1-RB	FBgn0259243	1143.37	2.44591	0.00189907	2
Dm::FBtr0273274P00380	Syb-RC	FBgn0003660	4506.7	2.44785	0.00103915	2
Dm::FBtr0081222P00235	fon-RB	FBgn0032773	139.23	2.44869	0.000238765	2
Dm::FBtr0273296P00599	CG30088-RB	FBgn0050088	225.694	2.44891	0.000673594	2
Dm::FBtr0089028P00551	Tsp42Ei-RA	FBgn0033130	794.904	2.44939	0.00311796	2
Dm::FBtr0110943P01605	CG5850-RB	FBgn0032172	677.013	2.4514	0.00158718	2
Dm::FBtr0085140P00617	spz-RD	FBgn0003495	298.096	2.45192	0.00209856	2
Dm::FBtr0088362P00311	Syb-RA	FBgn0003660	4302.9	2.452	0.00068942	2
Dm::FBtr0089348P01618	lola-RF	FBgn0005630	308.214	2.45203	0.00962153	2
Dm::FBtr0081824P01363	CG2791-RA	FBgn0037533	987.16	2.45258	0.000763553	2
Dm::FBtr0089518P00570	AnnIX-RB	FBgn0000083	3626.45	2.45373	0.00212262	2
Dm::FBtr0081906P00053	CG11760-RA	FBgn0037615	326.166	2.45581	0.000225947	2
Dm::FBtr0076918P00210	CG8620-RA	FBgn0040837	143.41	2.45621	0.00176661	2
Dm::FBtr0087748P00079	CG10799-RA	FBgn0033821	367.473	2.45843	0.00990735	2
Dm::FBtr0077234P01053	CG32521-RA	FBgn0052521	5008.86	2.45911	0.00243949	2
Dm::FBtr0079894P01951	CG5853-RA	FBgn0032167	552.674	2.46512	0.00136238	2
Dm::FBtr0084357P01105	CG17119-RA	FBgn0039045	333.06	2.46545	0.0022598	2
Dm::FBtr0084319P01896	CG4725-RA	FBgn0039022	541.971	2.4664	0.00371583	2
Dm::FBtr0085146P00676	spz-RJ	FBgn0003495	230.338	2.4711	0.00892281	2
Dm::FBtr0080074P08050	CG5604-RA	FBgn0032208	3692.23	2.47438	0.00105881	2
Dm::FBtr0089139P00137	Syt7-RF	FBgn0039900	144.974	2.47477	0.00137749	2
Dm::FBtr0080117P00253	CG17124-RA	FBgn0032297	746.746	2.47538	0.00304455	2
Dm::FBtr0089920P00921	CG7816-RC	FBgn0039714	2460.89	2.47605	0.0042	2
Dm::FBtr0111113P02215	p120ctn-RB	FBgn0260799	758.545	2.47864	0.00922336	2
Dm::FBtr0076832P01268	Cyp4d8-RA	FBgn0015033	898.731	2.47905	0.00863169	2
Dm::FBtr0084357P01088	CG17119-RA	FBgn0039045	278.567	2.48091	0.00220914	2
Dm::FBtr0070639P00138	cib-RA	FBgn0026084	183.85	2.48104	0.003709	2
Dm::FBtr0073470P00275	CG1397-RA	FBgn0261277	215.042	2.48108	0.00795672	2
Dm::FBtr0084164P00841	tsl-RA	FBgn0003867	308.401	2.48119	0.000553745	2
Dm::FBtr0081635P00120	CG1943-RA	FBgn0037468	301.413	2.48122	0.00518957	2
Dm::FBtr0273296P00774	CG30088-RB	FBgn0050088	187.072	2.48178	0.00348189	2
Dm::FBtr0083664P01457	CG7702-RA	FBgn0038638	175.065	2.48287	0.000146614	2
Dm::FBtr0086725P00709	imd-RA	FBgn0013983	256.772	2.48333	0.000470548	2
Dm::FBtr0088001P00282	Cam-RA	FBgn0000253	1183.54	2.48746	0.000746003	2
Dm::FBtr0087720P00869	CG10814-RA	FBgn0033830	108.346	2.48757	0.00133467	2
Dm::FBtr0082534P02285	Lk6-RA	FBgn0017581	226.851	2.48766	0.000505159	2
Dm::FBtr0289939P01750	CG1021-RD	FBgn0037443	375.718	2.48798	0.00121973	2
Dm::FBtr0089519P00907	AnnIX-RC	FBgn0000083	2876.85	2.48882	0.00280706	2
Dm::FBtr0074448P01335	CG12991-RA	FBgn0030847	130.391	2.49068	0.000272437	2
Dm::FBtr0080756P01128	CG18477-RA	FBgn0028864	776.432	2.49083	0.00606071	2
Dm::FBtr0084588P00738	Syx1A-RA	FBgn0013343	356.324	2.49133	0.00432451	2
Dm::FBtr0070978P00942	shf-RA	FBgn0003390	308.174	2.49564	0.000543163	2
Dm::FBtr0273296P00605	CG30088-RB	FBgn0050088	148.131	2.49825	0.0026189	2
Dm::FBtr0110928P02688	su(w[a])-RF	FBgn0003638	251.505	2.49826	0.000756917	2
Dm::FBtr0089982P03097	Fur1-RA	FBgn0004509	469.031	2.49829	0.0013536	2
Dm::FBtr0070235P01865	CG12773-RA	FBgn0024365	137.384	2.4985	0.00198768	2
Dm::FBtr0100125P00137	vir-1-RD	FBgn0043841	769.094	2.49955	0.00386131	2
Dm::FBtr0087746P00145	CG4716-RB	FBgn0033820	1563.15	2.50135	0.00990735	2
Dm::FBtr0081741P00644	Sp7-RB	FBgn0037515	1800.16	2.50147	0.00681739	2
Dm::FBtr0071207P03314	Nrg-RA	FBgn0002968	163.366	2.50238	0.000509779	2
Dm::FBtr0071864P00239	CG13512-RA	FBgn0260768	151.261	2.50368	0.000268041	2
Dm::FBtr0079510P04059	TepII-RA	FBgn0041182	1276.38	2.50428	0.0069163	2
Dm::FBtr0074140P02684	vap-RB	FBgn0003969	252.607	2.50578	0.00200725	2
Dm::FBtr0080274P00088	CG14933-RA	FBgn0040968	7558.73	2.50697	0.0010723	2
Dm::FBtr0089028P00526	Tsp42Ei-RA	FBgn0033130	1141.76	2.50886	0.00342345	2
Dm::FBtr0086712P01962	Atg7-RA	FBgn0034366	376.323	2.51258	0.00889338	2
Dm::FBtr0112834P00667	spz-RK	FBgn0003495	298.409	2.51269	0.00929079	2
Dm::FBtr0083141P01202	Spn5-RA	FBgn0028984	1381.67	2.51301	0.000144805	2
Dm::FBtr0081931P00692	CG9821-RB	FBgn0037636	831.356	2.5166	0.000892148	2
Dm::FBtr0290141P02005	CG42235-RA	FBgn0250757	173.682	2.51674	0.00847267	2
Dm::FBtr0079066P00652	Cyp4ac1-RA	FBgn0031693	162.954	2.51879	0.00198427	2
Dm::FBtr0071864P00133	CG13512-RA	FBgn0260768	122.813	2.52062	0.00269005	2
Dm::FBtr0071784P01126	CG3074-RB	FBgn0034709	230.228	2.52112	0.000566155	2
Dm::FBtr0089519P00905	AnnIX-RC	FBgn0000083	2835.79	2.52358	0.00317964	2
Dm::FBtr0071270P01532	Moe-RB	FBgn0011661	507.029	2.5239	0.000136608	2
Dm::FBtr0086108P00840	debcl-RA	FBgn0029131	2347.91	2.52489	0.00454839	2
Dm::FBtr0083600P00882	CG7142-RA	FBgn0038595	128.5	2.5258	0.00226746	2
Dm::FBtr0083157P00045	CG14872-RA	FBgn0038346	362.891	2.52689	0.000847393	2
Dm::FBtr0081635P00136	CG1943-RA	FBgn0037468	304.333	2.52868	0.00307725	2
Dm::FBtr0079233P00149	chic-RA	FBgn0000308	3313.37	2.53194	0.00028313	2
Dm::FBtr0087746P00048	CG4716-RB	FBgn0033820	2316.68	2.53259	0.00720695	2
Dm::FBtr0299508P00144	CG42246-RA	FBgn0259098	176.83	2.53323	0.0034195	2
Dm::FBtr0076259P00163	CG14153-RA	FBgn0036094	140.221	2.53422	0.00497856	2
Dm::FBtr0077540P00259	CG31955-RA	FBgn0051955	653.683	2.53573	0.000930386	2
Dm::FBtr0070797P01695	CG3252-RA	FBgn0029762	502.87	2.53655	0.00340912	2
Dm::FBtr0071242P00178	CG15347-RA	FBgn0030040	262.278	2.53706	0.000450266	2
Dm::FBtr0071682P00308	CG15678-RA	FBgn0034647	164.164	2.53707	0.00248082	2
Dm::FBtr0074362P00291	CG9673-RA	FBgn0030775	190.007	2.53753	0.000811611	2
Dm::FBtr0080035P02895	Myo31DF-RA	FBgn0086347	302.179	2.54002	0.00855812	2
Dm::FBtr0086053P01367	CG11163-RA	FBgn0025693	376.448	2.54013	0.000578787	2
Dm::FBtr0084440P00976	SPE-RA	FBgn0039102	2383.53	2.54024	0.0087412	2
Dm::FBtr0081931P00611	CG9821-RB	FBgn0037636	1836.99	2.54206	0.00272751	2
Dm::FBtr0071269P01313	Moe-RD	FBgn0011661	479.498	2.54313	0.000421129	2
Dm::FBtr0071354P00158	CG7267-RB	FBgn0030079	2950.57	2.54464	0.000105588	2
Dm::FBtr0083119P00459	CG6218-RA	FBgn0038321	385.969	2.54562	0.000794877	2
Dm::FBtr0086198P01164	Spn4-RD	FBgn0028985	717.793	2.54622	2.43238e-05	2
Dm::FBtr0071706P00823	Sdc-RA	FBgn0010415	346.635	2.54752	0.00135871	2
Dm::FBtr0072926P02448	dos-RA	FBgn0016794	225.824	2.54854	0.00104704	2
Dm::FBtr0070583P00316	Rala-RA	FBgn0015286	2684.5	2.5488	0.000404678	2
Dm::FBtr0072495P00068	CG13877-RA	FBgn0035112	938.672	2.54964	0.00727693	2
Dm::FBtr0073059P00131	dro2-RA	FBgn0052279	136.929	2.54991	0.000918233	2
Dm::FBtr0081906P00073	CG11760-RA	FBgn0037615	443.245	2.55088	5.83786e-05	2
Dm::FBtr0084435P00263	CG10157-RA	FBgn0039099	3060.1	2.55147	0.00650953	2
Dm::FBtr0081439P02350	Mtp-RA	FBgn0032904	1536.11	2.55422	0.000240113	2
Dm::FBtr0080602P00708	CG31769-RA	FBgn0051769	3326.84	2.55574	0.000480832	2
Dm::FBtr0073743P00274	CG32638-RA	FBgn0052638	591.294	2.55608	0.00211938	2
Dm::FBtr0081005P01943	dl-RA	FBgn0260632	348.296	2.55667	0.00180448	2
Dm::FBtr0074319P01293	CG4678-RB	FBgn0030778	130.41	2.56099	0.00173873	2
Dm::FBtr0110928P02632	su(w[a])-RF	FBgn0003638	356.687	2.56123	0.000384529	2
Dm::FBtr0081906P00070	CG11760-RA	FBgn0037615	390.864	2.56126	4.11827e-05	2
Dm::FBtr0089348P01606	lola-RF	FBgn0005630	395.345	2.5613	0.00768832	2
Dm::FBtr0078121P16461	spen-RB	FBgn0016977	810.067	2.56135	0.00180825	2
Dm::FBtr0079233P00117	chic-RA	FBgn0000308	3801.98	2.56191	0.000250935	2
Dm::FBtr0083985P00077	TotX-RA	FBgn0044810	182.303	2.56217	0.00163637	2
Dm::FBtr0088001P00167	Cam-RA	FBgn0000253	823.88	2.56621	0.00029249	2
Dm::FBtr0071242P00208	CG15347-RA	FBgn0030040	420.232	2.56689	0.002282	2
Dm::FBtr0071309P00187	CG15369-RA	FBgn0030105	147.297	2.56905	0.00918484	2
Dm::FBtr0075154P00250	Tsp74F-RA	FBgn0036769	234.121	2.5718	0.00125706	2
Dm::FBtr0072867P00391	R-RA	FBgn0004636	3214.56	2.57246	0.000627682	2
Dm::FBtr0071904P00942	CG3700-RA	FBgn0034796	869.314	2.5728	0.00908509	2
Dm::FBtr0077008P00858	ImpL3-RA	FBgn0001258	1403.99	2.57293	0.0058817	2
Dm::FBtr0078257P00994	Pka-R1-RC	FBgn0259243	568.679	2.57404	0.000602222	2
Dm::FBtr0074454P06793	beta-Spec-RA	FBgn0250788	1553.79	2.5743	0.000709855	2
Dm::FBtr0071242P00035	CG15347-RA	FBgn0030040	275.23	2.5757	0.000126764	2
Dm::FBtr0074319P01205	CG4678-RB	FBgn0030778	208.116	2.57578	0.00111403	2
Dm::FBtr0273274P00371	Syb-RC	FBgn0003660	4349.07	2.57872	0.000996699	2
Dm::FBtr0076878P02037	CTCF-RA	FBgn0035769	181.652	2.5804	0.00556283	2
Dm::FBtr0079496P00677	CG7149-RA	FBgn0031948	206.837	2.58083	3.38117e-05	2
Dm::FBtr0085142P00318	spz-RF	FBgn0003495	265.49	2.58189	0.00215364	2
Dm::FBtr0072495P00076	CG13877-RA	FBgn0035112	708.233	2.58215	0.00605701	2
Dm::FBtr0071354P00246	CG7267-RB	FBgn0030079	3983.43	2.58361	4.4663e-05	2
Dm::FBtr0086903P00504	CG6484-RA	FBgn0034247	443.18	2.58843	0.00302212	2
Dm::FBtr0084435P00080	CG10157-RA	FBgn0039099	2800.7	2.58865	0.00725102	2
Dm::FBtr0087042P00130	CG6426-RA	FBgn0034162	6117.14	2.58953	0.00545859	2
Dm::FBtr0083490P00308	CG7523-RA	FBgn0038533	1046.12	2.59044	0.000613768	2
Dm::FBtr0112753P01500	CG34449-RA	FBgn0085478	960.731	2.59267	0.000993366	2
Dm::FBtr0082691P01177	Cyp304a1-RA	FBgn0038095	252.641	2.59303	0.00950246	2
Dm::FBtr0078618P00442	Obp83ef-RA	FBgn0046876	516.074	2.59804	0.00231772	2
Dm::FBtr0088362P00302	Syb-RA	FBgn0003660	4344.68	2.60031	0.00102022	2
Dm::FBtr0089873P00548	Nmda1-RE	FBgn0013305	803.68	2.60095	0.000880944	2
Dm::FBtr0113050P00206	CG12824-RB	FBgn0033222	413.444	2.60196	0.00743651	2
Dm::FBtr0085401P02560	CG31445-RA	FBgn0051445	1469.73	2.60343	0.0089851	2
Dm::FBtr0074217P01141	caz-RB	FBgn0011571	4642.47	2.60347	0.00715342	2
Dm::FBtr0085331P01988	CG14526-RA	FBgn0027578	2863.83	2.60569	0.00199139	2
Dm::FBtr0070583P00418	Rala-RA	FBgn0015286	1765.53	2.60706	0.000142116	2
Dm::FBtr0088655P00057	CG13749-RA	FBgn0033353	125.635	2.60721	0.00091882	2
Dm::FBtr0080274P00101	CG14933-RA	FBgn0040968	8452.64	2.60826	0.00157403	2
Dm::FBtr0085145P00479	spz-RI	FBgn0003495	275.947	2.60968	0.00188611	2
Dm::FBtr0087547P00135	Arc2-RA	FBgn0033928	751.108	2.61139	0.000918233	2
Dm::FBtr0078870P00923	CG1129-RB	FBgn0037279	1424.86	2.61174	0.000164434	2
Dm::FBtr0088781P02224	CG11210-RA	FBgn0033259	1260.2	2.61198	0.00127292	2
Dm::FBtr0075886P00751	Syx13-RA	FBgn0036341	1040.62	2.61199	0.000844978	2
Dm::FBtr0113196P01111	CG1208-RB	FBgn0037386	355.895	2.61293	0.000858205	2
Dm::FBtr0072703P04246	CG12090-RA	FBgn0035227	480.716	2.61303	0.00303411	2
Dm::FBtr0273206P00820	Sdc-RD	FBgn0010415	313.66	2.61776	0.00101925	2
Dm::FBtr0077540P00380	CG31955-RA	FBgn0051955	2565.84	2.61823	0.000301855	2
Dm::FBtr0089023P00601	Tsp42Ef-RA	FBgn0033127	2643.14	2.62071	0.00125635	2
Dm::FBtr0087318P00120	CG30083-RA	FBgn0050083	101.738	2.62397	9.17739e-05	2
Dm::FBtr0072867P00226	R-RA	FBgn0004636	3002.43	2.62739	0.000264257	2
Dm::FBtr0080273P00016	CG31704-RA	FBgn0051704	201.492	2.62746	0.00507543	2
Dm::FBtr0273263P01575	Mmp1-RC	FBgn0035049	231.234	2.62761	0.000733909	2
Dm::FBtr0071480P00546	CG32682-RA	FBgn0259173	543.08	2.6277	0.00935712	2
Dm::FBtr0078870P00991	CG1129-RB	FBgn0037279	1788.01	2.62773	0.00024709	2
Dm::FBtr0273263P01669	Mmp1-RC	FBgn0035049	318.448	2.62893	0.000187294	2
Dm::FBtr0074628P01404	CG15046-RA	FBgn0030927	319.468	2.62922	0.000101419	2
Dm::FBtr0080117P00257	CG17124-RA	FBgn0032297	600.879	2.62926	0.00139699	2
Dm::FBtr0089028P00443	Tsp42Ei-RA	FBgn0033130	1856.85	2.63014	0.0026104	2
Dm::FBtr0072703P04107	CG12090-RA	FBgn0035227	838.988	2.63055	0.0017455	2
Dm::FBtr0078122P16542	spen-RA	FBgn0016977	798.659	2.63225	0.00186605	2
Dm::FBtr0078870P00822	CG1129-RB	FBgn0037279	691.185	2.63231	0.000158771	2
Dm::FBtr0074454P06511	beta-Spec-RA	FBgn0250788	844.093	2.63316	0.000384141	2
Dm::FBtr0075348P00040	PGRP-SB1-RA	FBgn0043578	301.652	2.6344	0.000342599	2
Dm::FBtr0273275P00251	Syb-RD	FBgn0003660	3012.2	2.63499	0.000572924	2
Dm::FBtr0087436P00001	Dro-RA	FBgn0010388	125.452	2.6353	0.00587655	2
Dm::FBtr0085141P00340	spz-RE	FBgn0003495	275.76	2.6353	0.00218881	2
Dm::FBtr0081564P00471	CG31248-RA	FBgn0051248	374.584	2.63545	0.00108897	2
Dm::FBtr0080535P04575	CG31731-RA	FBgn0028539	921.897	2.6361	0.00162213	2
Dm::FBtr0111113P02141	p120ctn-RB	FBgn0260799	960.582	2.63647	0.00987858	2
Dm::FBtr0073526P03530	bif-RB	FBgn0014133	234.421	2.63954	0.00147677	2
Dm::FBtr0089517P00904	AnnIX-RA	FBgn0000083	2865.12	2.64263	7.85683e-05	2
Dm::FBtr0086620P00039	Dpt-RA	FBgn0004240	106.136	2.64426	0.00163155	2
Dm::FBtr0087386P00054	Mtk-RA	FBgn0014865	137.856	2.64435	9.88635e-05	2
Dm::FBtr0083490P00232	CG7523-RA	FBgn0038533	600.181	2.6448	0.000518131	2
Dm::FBtr0089195P02647	CG11155-RA	FBgn0039927	910.17	2.64497	0.00388707	2
Dm::FBtr0273398P00928	pst-RE	FBgn0035770	270.569	2.64621	0.00198303	2
Dm::FBtr0088191P00120	CG9080-RA	FBgn0033593	143.098	2.64622	0.00506104	2
Dm::FBtr0079423P00991	Pvf2-RA	FBgn0031888	138.257	2.64675	0.000197556	2
Dm::FBtr0081824P01606	CG2791-RA	FBgn0037533	1734.83	2.64806	0.000396475	2
Dm::FBtr0086171P00157	Tsp42Ea-RA	FBgn0029508	367.422	2.6501	0.000126764	2
Dm::FBtr0074669P00980	Mec2-RA	FBgn0030993	182.162	2.65087	0.00146733	2
Dm::FBtr0083157P00038	CG14872-RA	FBgn0038346	240.717	2.65347	0.000117445	2
Dm::FBtr0084169P03245	Eip93F-RA	FBgn0013948	228.661	2.65383	0.00125299	2
Dm::FBtr0080862P01245	Idgf3-RC	FBgn0020414	7063.54	2.65449	0.000591932	2
Dm::FBtr0074454P06370	beta-Spec-RA	FBgn0250788	440.624	2.65532	0.00033177	2
Dm::FBtr0088143P00504	CG30026-RA	FBgn0050026	129.162	2.65537	0.00445845	2
Dm::FBtr0087746P00042	CG4716-RB	FBgn0033820	2981.79	2.65709	0.00558735	2
Dm::FBtr0076503P01576	CG4484-RA	FBgn0035968	171.594	2.65826	0.000923313	2
Dm::FBtr0086150P00372	Vha16-RA	FBgn0262736	3623.37	2.66207	0.00545286	2
Dm::FBtr0089517P00910	AnnIX-RA	FBgn0000083	2949.57	2.66284	9.67518e-05	2
Dm::FBtr0086987P00861	CG11395-RA	FBgn0034200	2294.03	2.66284	0.00043845	2
Dm::FBtr0081439P02545	Mtp-RA	FBgn0032904	5468.95	2.66517	0.000477978	2
Dm::FBtr0079277P02459	CG9508-RA	FBgn0259244	791.748	2.66535	0.00226859	2
Dm::FBtr0089518P00724	AnnIX-RB	FBgn0000083	7144.94	2.66634	0.000225947	2
Dm::FBtr0070640P00172	cib-RC	FBgn0026084	206.235	2.66662	0.00751705	2
Dm::FBtr0075413P00413	fax-RB	FBgn0014163	236.928	2.66683	0.000543163	2
Dm::FBtr0070583P00532	Rala-RA	FBgn0015286	260.02	2.66737	0.000571828	2
Dm::FBtr0299508P00129	CG42246-RA	FBgn0259098	257.157	2.66988	0.00217916	2
Dm::FBtr0087746P00100	CG4716-RB	FBgn0033820	2468.65	2.67035	0.00403549	2
Dm::FBtr0086201P01068	Spn4-RG	FBgn0028985	706.928	2.67231	2.56322e-05	2
Dm::FBtr0089134P00535	Syt7-RB	FBgn0039900	128.348	2.67452	0.000364428	2
Dm::FBtr0070583P00536	Rala-RA	FBgn0015286	230.261	2.67483	0.00127834	2
Dm::FBtr0081906P00109	CG11760-RA	FBgn0037615	676.814	2.67703	0.000342599	2
Dm::FBtr0112755P01444	CG34449-RC	FBgn0085478	1291.34	2.67737	0.00244673	2
Dm::FBtr0088362P00285	Syb-RA	FBgn0003660	4391.06	2.68007	0.000621046	2
Dm::FBtr0087121P01303	CG8311-RA	FBgn0034141	829.597	2.68066	8.91716e-05	2
Dm::FBtr0085146P00529	spz-RJ	FBgn0003495	295.34	2.68195	0.00278172	2
Dm::FBtr0110928P02650	su(w[a])-RF	FBgn0003638	337.65	2.68321	0.000128798	2
Dm::FBtr0082980P00056	Cys-RA	FBgn0004629	3783.31	2.68501	0.00277496	2
Dm::FBtr0088916P02758	CG30492-RE	FBgn0050492	149.018	2.68787	0.000133626	2
Dm::FBtr0089243P04383	eIF4G-RA	FBgn0023213	234.705	2.6882	0.00981459	2
Dm::FBtr0080602P00823	CG31769-RA	FBgn0051769	4565.3	2.68875	0.00251682	2
Dm::FBtr0077828P02415	GlyP-RA	FBgn0004507	2398.58	2.69005	0.000527457	2
Dm::FBtr0074363P00190	spheroide-RA	FBgn0030774	183.599	2.69371	0.000635	2
Dm::FBtr0100478P00536	fax-RD	FBgn0014163	347.399	2.69742	0.000252223	2
Dm::FBtr0113050P00196	CG12824-RB	FBgn0033222	534.805	2.69811	0.00898017	2
Dm::FBtr0100478P00404	fax-RD	FBgn0014163	226.539	2.69916	0.000375818	2
Dm::FBtr0072495P00098	CG13877-RA	FBgn0035112	1082.52	2.69921	0.00531257	2
Dm::FBtr0081635P00132	CG1943-RA	FBgn0037468	284.771	2.70117	0.000250935	2
Dm::FBtr0078257P01040	Pka-R1-RC	FBgn0259243	1023.55	2.70352	0.000157463	2
Dm::FBtr0079496P00844	CG7149-RA	FBgn0031948	151.229	2.70558	0.000160763	2
Dm::FBtr0089036P00190	Tsp42Er-RA	FBgn0033139	185.283	2.70936	0.000190372	2
Dm::FBtr0110928P02641	su(w[a])-RF	FBgn0003638	399.809	2.71003	0.000128798	2
Dm::FBtr0078618P00581	Obp83ef-RA	FBgn0046876	1561.59	2.71263	0.00380492	2
Dm::FBtr0299508P00072	CG42246-RA	FBgn0259098	178.168	2.71311	0.00293603	2
Dm::FBtr0086198P01122	Spn4-RD	FBgn0028985	1548.8	2.71319	2.53148e-05	2
Dm::FBtr0071233P00488	CG12112-RA	FBgn0030048	189.855	2.71332	4.17399e-05	2
Dm::FBtr0085139P00558	spz-RC	FBgn0003495	270.346	2.71637	0.00138175	2
Dm::FBtr0089517P00915	AnnIX-RA	FBgn0000083	3073.46	2.71772	5.45603e-05	2
Dm::FBtr0081906P00058	CG11760-RA	FBgn0037615	429.021	2.71799	0.000359632	2
Dm::FBtr0085345P01040	CG1443-RA	FBgn0039620	243.037	2.71817	0.00128297	2
Dm::FBtr0072117P01957	bw-RA	FBgn0000241	170.738	2.7199	0.00313833	2
Dm::FBtr0100125P00387	vir-1-RD	FBgn0043841	1545.16	2.7213	0.00825562	2
Dm::FBtr0076259P00168	CG14153-RA	FBgn0036094	141.724	2.72505	0.00187054	2
Dm::FBtr0081824P01483	CG2791-RA	FBgn0037533	1837.81	2.72509	0.000142004	2
Dm::FBtr0086037P00674	CG1298-RA	FBgn0033032	1365.41	2.72625	0.00434764	2
Dm::FBtr0072495P00072	CG13877-RA	FBgn0035112	675.283	2.73093	0.00382838	2
Dm::FBtr0112609P01588	CG34376-RB	FBgn0085405	544.919	2.73094	0.00204723	2
Dm::FBtr0070582P00534	Rala-RB	FBgn0015286	4203.46	2.73265	0.000888681	2
Dm::FBtr0089517P00901	AnnIX-RA	FBgn0000083	3304	2.73354	0.000133626	2
Dm::FBtr0299508P00165	CG42246-RA	FBgn0259098	174.63	2.73609	0.00139699	2
Dm::FBtr0080273P00044	CG31704-RA	FBgn0051704	448.025	2.73774	0.00618651	2
Dm::FBtr0089195P02652	CG11155-RA	FBgn0039927	1023.19	2.74349	0.00892281	2
Dm::FBtr0086716P01921	CG30115-RC	FBgn0050115	234.818	2.74359	0.00135871	2
Dm::FBtr0089873P00666	Nmda1-RE	FBgn0013305	592.371	2.74454	0.000509718	2
Dm::FBtr0087042P00427	CG6426-RA	FBgn0034162	10695.8	2.74696	0.00716579	2
Dm::FBtr0083157P00053	CG14872-RA	FBgn0038346	511.156	2.74749	0.000781165	2
Dm::FBtr0087386P00024	Mtk-RA	FBgn0014865	136.047	2.75018	0.00139155	2
Dm::FBtr0079607P01561	CG31901-RA	FBgn0051901	104.076	2.75043	0.0071683	2
Dm::FBtr0083490P00528	CG7523-RA	FBgn0038533	1749.57	2.75355	2.63618e-05	2
Dm::FBtr0085137P00775	spz-RA	FBgn0003495	293.869	2.75813	0.00223632	2
Dm::FBtr0074363P00227	spheroide-RA	FBgn0030774	182.206	2.76118	0.000250935	2
Dm::FBtr0074045P00880	CG7860-RA	FBgn0030653	457.555	2.76393	0.00103263	2
Dm::FBtr0089517P00902	AnnIX-RA	FBgn0000083	3422.21	2.76407	8.70422e-05	2
Dm::FBtr0083119P00572	CG6218-RA	FBgn0038321	434.191	2.76542	0.000718605	2
Dm::FBtr0072985P00478	CG32485-RA	FBgn0052485	469.895	2.76628	0.00112939	2
Dm::FBtr0086028P01503	dream-RA	FBgn0033051	146.964	2.77167	0.000153414	2
Dm::FBtr0100125P00152	vir-1-RD	FBgn0043841	662.143	2.77315	0.00140962	2
Dm::FBtr0089394P00575	CG1599-RA	FBgn0033452	5389.25	2.77471	0.000264459	2
Dm::FBtr0074321P00217	CG4653-RA	FBgn0030776	158.46	2.7764	0.00967404	2
Dm::FBtr0100642P00368	CG33460-RA	FBgn0053460	130.434	2.77763	0.0011803	2
Dm::FBtr0089517P00913	AnnIX-RA	FBgn0000083	2881.05	2.77978	5.29086e-05	2
Dm::FBtr0084729P00129	CG13641-RA	FBgn0039239	159.794	2.78021	0.000885175	2
Dm::FBtr0088001P00306	Cam-RA	FBgn0000253	3012.03	2.78036	0.00150041	2
Dm::FBtr0080535P04487	CG31731-RA	FBgn0028539	701.698	2.78209	0.000288635	2
Dm::FBtr0088001P00290	Cam-RA	FBgn0000253	1719.32	2.78471	0.00100027	2
Dm::FBtr0075700P05275	CG9311-RA	FBgn0036448	432.625	2.78928	0.000606472	2
Dm::FBtr0083136P00965	CG31344-RA	FBgn0051344	424.688	2.78999	0.000631658	2
Dm::FBtr0079066P01057	Cyp4ac1-RA	FBgn0031693	299.67	2.79203	0.00119883	2
Dm::FBtr0087279P00116	CG30090-RA	FBgn0050090	105.749	2.79455	0.00204496	2
Dm::FBtr0086201P01026	Spn4-RG	FBgn0028985	1455.49	2.79526	1.32465e-05	2
Dm::FBtr0071682P00154	CG15678-RA	FBgn0034647	123.228	2.7954	0.00112939	2
Dm::FBtr0070582P00533	Rala-RB	FBgn0015286	4233.6	2.79542	0.000300778	2
Dm::FBtr0086903P00687	CG6484-RA	FBgn0034247	590.487	2.79732	0.000587112	2
Dm::FBtr0082572P00414	GstD5-RA	FBgn0010041	247.894	2.79784	0.000880944	2
Dm::FBtr0074631P00015	CG6891-RA	FBgn0030955	582.694	2.79808	6.18004e-05	2
Dm::FBtr0114372P00609	spz-RL	FBgn0003495	286.588	2.79814	0.00152808	2
Dm::FBtr0073353P00210	CG13704-RA	FBgn0035583	417.12	2.79895	0.00118181	2
Dm::FBtr0273274P00362	Syb-RC	FBgn0003660	5973.11	2.80397	0.000812895	2
Dm::FBtr0084435P00152	CG10157-RA	FBgn0039099	2170.32	2.80537	0.00330577	2
Dm::FBtr0071705P00473	Sdc-RC	FBgn0010415	502.925	2.8058	0.000673523	2
Dm::FBtr0075412P00953	fax-RA	FBgn0014163	348.284	2.81187	0.000172475	2
Dm::FBtr0087746P00001	CG4716-RB	FBgn0033820	1931.64	2.81346	0.00547534	2
Dm::FBtr0073073P00011	Drs-RA	FBgn0010381	406.468	2.81691	0.00985812	2
Dm::FBtr0074906P13963	fat2-RA	FBgn0261574	301.336	2.81732	0.000338197	2
Dm::FBtr0086813P00112	CG5773-RA	FBgn0034290	638.964	2.81856	0.0082993	2
Dm::FBtr0085143P00465	spz-RG	FBgn0003495	312.953	2.81875	0.00306096	2
Dm::FBtr0087530P11948	CG30069-RA	FBgn0050069	653.421	2.82115	0.000402276	2
Dm::FBtr0088362P00293	Syb-RA	FBgn0003660	5714.52	2.82185	0.000515835	2
Dm::FBtr0074631P00013	CG6891-RA	FBgn0030955	375.914	2.82191	0.00160619	2
Dm::FBtr0079233P00315	chic-RA	FBgn0000308	4558.32	2.82265	0.000421129	2
Dm::FBtr0074631P00003	CG6891-RA	FBgn0030955	474.89	2.82282	0.000128798	2
Dm::FBtr0083038P00998	CG6912-RA	FBgn0038290	184.913	2.82505	0.000189754	2
Dm::FBtr0084039P01613	Cortactin-RA	FBgn0025865	401.543	2.82531	0.000806137	2
Dm::FBtr0072672P02647	Myo61F-RC	FBgn0010246	180.114	2.82585	0.000783685	2
Dm::FBtr0089137P00535	Syt7-RA	FBgn0039900	142.42	2.82984	0.000126116	2
Dm::FBtr0074670P00476	CG14193-RA	FBgn0030994	325.756	2.83313	0.000252223	2
Dm::FBtr0088910P09726	CG2093-RA	FBgn0033194	505.497	2.83449	0.00049157	2
Dm::FBtr0070583P00530	Rala-RA	FBgn0015286	198.028	2.8359	0.00225755	2
Dm::FBtr0083490P00504	CG7523-RA	FBgn0038533	1299.24	2.83677	2.65106e-05	2
Dm::FBtr0273402P00389	CG8620-RB	FBgn0040837	401.516	2.83772	0.00415373	2
Dm::FBtr0080117P00249	CG17124-RA	FBgn0032297	1276.43	2.83775	0.0011186	2
Dm::FBtr0086269P00598	CG30151-RA	FBgn0050151	573.665	2.84429	0.0019077	2
Dm::FBtr0087042P00291	CG6426-RA	FBgn0034162	9665.74	2.84444	0.00363037	2
Dm::FBtr0089517P00907	AnnIX-RA	FBgn0000083	3426.92	2.84479	5.66004e-05	2
Dm::FBtr0070582P00532	Rala-RB	FBgn0015286	4263.4	2.84798	0.000355297	2
Dm::FBtr0086813P00046	CG5773-RA	FBgn0034290	633.482	2.84861	0.0098778	2
Dm::FBtr0076949P01195	CG10103-RA	FBgn0035715	1515.73	2.84962	5.29972e-05	2
Dm::FBtr0082225P02752	CG3999-RA	FBgn0037801	472.238	2.85364	0.000812802	2
Dm::FBtr0087386P00046	Mtk-RA	FBgn0014865	108.003	2.85452	0.0013016	2
Dm::FBtr0072495P00045	CG13877-RA	FBgn0035112	1160.29	2.85817	0.00697687	2
Dm::FBtr0083157P00041	CG14872-RA	FBgn0038346	308.305	2.86636	0.000257871	2
Dm::FBtr0070332P01297	CG4199-RE	FBgn0025628	394.266	2.86678	0.00142195	2
Dm::FBtr0088001P00299	Cam-RA	FBgn0000253	2366.06	2.86678	0.00127834	2
Dm::FBtr0079233P00270	chic-RA	FBgn0000308	5575.95	2.86732	0.000242318	2
Dm::FBtr0076259P00258	CG14153-RA	FBgn0036094	105.402	2.86739	0.00013485	2
Dm::FBtr0080535P04563	CG31731-RA	FBgn0028539	897.661	2.868	0.00133199	2
Dm::FBtr0083157P00049	CG14872-RA	FBgn0038346	390.812	2.87065	0.000493168	2
Dm::FBtr0273263P01644	Mmp1-RC	FBgn0035049	294.587	2.87121	6.35088e-05	2
Dm::FBtr0081931P00797	CG9821-RB	FBgn0037636	2337.75	2.87148	0.00230388	2
Dm::FBtr0079664P02202	Akap200-RA	FBgn0027932	1901.77	2.87846	0.00597364	2
Dm::FBtr0088143P00019	CG30026-RA	FBgn0050026	186.399	2.88085	0.000121493	2
Dm::FBtr0071867P00308	CG30269-RA	FBgn0050269	791.126	2.88289	0.00452646	2
Dm::FBtr0076949P01100	CG10103-RA	FBgn0035715	2096	2.88805	0.000127221	2
Dm::FBtr0071309P00192	CG15369-RA	FBgn0030105	143.457	2.88814	0.00287332	2
Dm::FBtr0083119P00753	CG6218-RA	FBgn0038321	349.289	2.88991	0.00176972	2
Dm::FBtr0081364P01138	CG18858-RA	FBgn0042175	1009.81	2.89176	0.000833087	2
Dm::FBtr0075896P00689	CG11255-RB	FBgn0036337	322.685	2.89547	0.00994899	2
Dm::FBtr0087223P01431	Jhe-RA	FBgn0010052	149.037	2.89793	0.000709552	2
Dm::FBtr0072705P04315	CG12090-RC	FBgn0035227	2308.95	2.90089	0.00133356	2
Dm::FBtr0073263P01734	Rop-RA	FBgn0004574	2171.51	2.90153	0.000160197	2
Dm::FBtr0079578P00087	CG31606-RA	FBgn0051606	149.619	2.90495	0.00226746	2
Dm::FBtr0083157P00067	CG14872-RA	FBgn0038346	620.279	2.90519	0.000727575	2
Dm::FBtr0077543P00045	CG31778-RA	FBgn0051778	230.127	2.90561	5.49445e-05	2
Dm::FBtr0273274P00354	Syb-RC	FBgn0003660	6672.13	2.90723	0.000449829	2
Dm::FBtr0071760P00317	CG30281-RA	FBgn0050281	283.263	2.90881	0.00113062	2
Dm::FBtr0087747P00407	CG4716-RA	FBgn0033820	7510.01	2.91189	0.00885109	2
Dm::FBtr0100230P00732	CG18003-RB	FBgn0061356	1004.41	2.91277	0.000326867	2
Dm::FBtr0085616P00105	CecC-RA	FBgn0000279	125.581	2.9133	0.00725269	2
Dm::FBtr0087042P00375	CG6426-RA	FBgn0034162	13736.1	2.91359	0.0041575	2
Dm::FBtr0076918P00241	CG8620-RA	FBgn0040837	233.936	2.91424	0.0032827	2
Dm::FBtr0089195P02645	CG11155-RA	FBgn0039927	1147.7	2.9178	0.00575978	2
Dm::FBtr0070582P00530	Rala-RB	FBgn0015286	3854.75	2.91979	0.000389421	2
Dm::FBtr0086903P00821	CG6484-RA	FBgn0034247	449.13	2.91995	4.17399e-05	2
Dm::FBtr0273275P00271	Syb-RD	FBgn0003660	5967.63	2.92043	0.000419566	2
Dm::FBtr0080391P00072	vir-1-RC	FBgn0043841	1530.19	2.92309	9.24037e-05	2
Dm::FBtr0273402P00362	CG8620-RB	FBgn0040837	227.743	2.9253	0.00395499	2
Dm::FBtr0075413P00545	fax-RB	FBgn0014163	312.076	2.9267	0.00023074	2
Dm::FBtr0089195P02656	CG11155-RA	FBgn0039927	1300.95	2.92783	0.00569178	2
Dm::FBtr0083371P02003	Irc-RA	FBgn0038465	10724.2	2.932	0.00723422	2
Dm::FBtr0088467P00635	CG1773-RA	FBgn0033439	261.893	2.93301	0.000353751	2
Dm::FBtr0089195P02642	CG11155-RA	FBgn0039927	1203.94	2.93311	0.0039281	2
Dm::FBtr0088363P00340	Syb-RB	FBgn0003660	6009.05	2.93338	0.00059675	2
Dm::FBtr0085896P00896	CG3305-RA	FBgn0032949	13193.1	2.93622	0.00860143	2
Dm::FBtr0084729P00275	CG13641-RA	FBgn0039239	174.184	2.9364	0.000218568	2
Dm::FBtr0089471P06551	cher-RA	FBgn0014141	190.813	2.93726	4.17399e-05	2
Dm::FBtr0087438P00106	AttB-RA	FBgn0041581	134.133	2.93774	0.0040948	2
Dm::FBtr0071706P00890	Sdc-RA	FBgn0010415	1654.03	2.93928	0.000737696	2
Dm::FBtr0071270P01840	Moe-RB	FBgn0011661	1785.24	2.94032	6.04715e-05	2
Dm::FBtr0086266P00286	CG30148-RA	FBgn0050148	1154.66	2.94102	0.000830499	2
Dm::FBtr0070582P00531	Rala-RB	FBgn0015286	4069.28	2.94143	0.000225947	2
Dm::FBtr0085867P00782	CG11550-RA	FBgn0039864	133.824	2.94212	0.00426927	2
Dm::FBtr0073076P00304	CG12012-RA	FBgn0035444	952.335	2.94323	0.00226938	2
Dm::FBtr0074631P00011	CG6891-RA	FBgn0030955	488.077	2.9451	0.000101419	2
Dm::FBtr0088466P00550	CG30002-RA	FBgn0260474	3824.7	2.95023	0.00349371	2
Dm::FBtr0089036P00386	Tsp42Er-RA	FBgn0033139	131.856	2.956	0.00166203	2
Dm::FBtr0070582P00535	Rala-RB	FBgn0015286	4664.2	2.95718	0.000339128	2
Dm::FBtr0087042P00230	CG6426-RA	FBgn0034162	9333.37	2.96774	0.00139287	2
Dm::FBtr0074631P00001	CG6891-RA	FBgn0030955	392.678	2.96859	0.000607583	2
Dm::FBtr0074106P00841	Gbeta13F-RB	FBgn0001105	2745.86	2.96989	0.0071917	2
Dm::FBtr0087814P00410	CG3814-RA	FBgn0025692	156.452	2.97098	0.000938237	2
Dm::FBtr0087747P00406	CG4716-RA	FBgn0033820	7688.34	2.97978	0.00729959	2
Dm::FBtr0072398P05970	zip-RB	FBgn0005634	2842.82	2.98005	0.000268774	2
Dm::FBtr0088467P00888	CG1773-RA	FBgn0033439	667.414	2.98199	0.001013	2
Dm::FBtr0087171P01095	CG7997-RB	FBgn0034117	1908.21	2.9855	0.00520264	2
Dm::FBtr0075413P00597	fax-RB	FBgn0014163	263.566	2.99015	6.49509e-05	2
Dm::FBtr0074632P00045	CG6891-RB	FBgn0030955	562.04	2.99205	0.00394309	2
Dm::FBtr0113197P01129	CG1208-RC	FBgn0037386	325.936	2.99247	0.00142195	2
Dm::FBtr0071867P00376	CG30269-RA	FBgn0050269	670.768	2.99263	0.00139699	2
Dm::FBtr0080602P00581	CG31769-RA	FBgn0051769	4654.13	2.9936	9.35656e-05	2
Dm::FBtr0081931P00715	CG9821-RB	FBgn0037636	2985.41	2.99598	0.000554764	2
Dm::FBtr0074631P00005	CG6891-RA	FBgn0030955	394.933	2.9964	0.000671068	2
Dm::FBtr0087826P02170	CG8594-RA	FBgn0033755	875.242	2.99684	0.00169001	2
Dm::FBtr0071867P00285	CG30269-RA	FBgn0050269	733.881	3.001	0.00575978	2
Dm::FBtr0085345P01226	CG1443-RA	FBgn0039620	224.93	3.00276	6.49509e-05	2
Dm::FBtr0085638P01142	CG9733-RA	FBgn0039759	153.311	3.0051	0.00154172	2
Dm::FBtr0074454P06579	beta-Spec-RA	FBgn0250788	1912.03	3.00749	0.000230334	2
Dm::FBtr0082572P00348	GstD5-RA	FBgn0010041	263.53	3.00784	0.00555825	2
Dm::FBtr0074631P00008	CG6891-RA	FBgn0030955	392.908	3.00791	0.000465547	2
Dm::FBtr0083038P00708	CG6912-RA	FBgn0038290	214.193	3.00829	0.00488273	2
Dm::FBtr0081185P00473	CG10641-RA	FBgn0032731	366.304	3.01407	0.00739877	2
Dm::FBtr0080117P00263	CG17124-RA	FBgn0032297	877.872	3.01675	0.000142116	2
Dm::FBtr0084205P00665	CG7077-RA	FBgn0038946	374.053	3.02261	0.00253093	2
Dm::FBtr0076623P00662	se-RA	FBgn0086348	135.203	3.02542	0.000878931	2
Dm::FBtr0071242P00135	CG15347-RA	FBgn0030040	985.35	3.02886	9.47787e-05	2
Dm::FBtr0087547P00219	Arc2-RA	FBgn0033928	1150.66	3.02922	0.00309788	2
Dm::FBtr0087386P00040	Mtk-RA	FBgn0014865	126.364	3.03217	0.000388808	2
Dm::FBtr0087436P00014	Dro-RA	FBgn0010388	140.521	3.03356	0.00204704	2
Dm::FBtr0082081P01637	CG8358-RA	FBgn0037727	355.036	3.03361	0.000806961	2
Dm::FBtr0082081P01934	CG8358-RA	FBgn0037727	190.337	3.03576	0.000790769	2
Dm::FBtr0074363P00134	spheroide-RA	FBgn0030774	211.567	3.03789	0.00140314	2
Dm::FBtr0087748P00207	CG10799-RA	FBgn0033821	981.635	3.04145	0.00962254	2
Dm::FBtr0070822P00820	Act5C-RA	FBgn0000042	944.586	3.04199	0.0031025	2
Dm::FBtr0088466P00367	CG30002-RA	FBgn0260474	1606.2	3.04248	0.00331236	2
Dm::FBtr0087826P02289	CG8594-RA	FBgn0033755	1871.17	3.04273	0.000684322	2
Dm::FBtr0273264P01322	Mmp1-RD	FBgn0035049	322.475	3.04884	0.000157463	2
Dm::FBtr0273263P01656	Mmp1-RC	FBgn0035049	312.137	3.05602	1.57724e-05	2
Dm::FBtr0087042P00179	CG6426-RA	FBgn0034162	9855.8	3.05768	0.00132358	2
Dm::FBtr0073353P00129	CG13704-RA	FBgn0035583	461.636	3.05773	0.00774131	2
Dm::FBtr0085144P00546	spz-RH	FBgn0003495	278.873	3.05873	0.000162458	2
Dm::FBtr0078507P00849	CG11425-RA	FBgn0037167	362.796	3.06697	0.00965965	2
Dm::FBtr0082572P00381	GstD5-RA	FBgn0010041	204.517	3.06816	0.000323866	2
Dm::FBtr0076807P00104	PGRP-SD-RA	FBgn0035806	206.672	3.07145	0.000300083	2
Dm::FBtr0072495P00239	CG13877-RA	FBgn0035112	2024.33	3.07294	0.00564775	2
Dm::FBtr0080391P00019	vir-1-RC	FBgn0043841	1781.41	3.07469	6.35088e-05	2
Dm::FBtr0086266P00298	CG30148-RA	FBgn0050148	1952.94	3.07911	0.000562523	2
Dm::FBtr0087386P00035	Mtk-RA	FBgn0014865	167.431	3.08493	0.000277551	2
Dm::FBtr0086813P00037	CG5773-RA	FBgn0034290	486.685	3.08636	0.00583145	2
Dm::FBtr0077647P01849	CG17264-RA	FBgn0031490	211.642	3.08859	0.0086412	2
Dm::FBtr0085329P01898	CG14528-RA	FBgn0039611	1454.06	3.08917	0.00035233	2
Dm::FBtr0087530P11838	CG30069-RA	FBgn0050069	778.33	3.09104	3.85797e-05	2
Dm::FBtr0080093P00733	CG6113-RA	FBgn0032264	450.763	3.09158	3.56452e-05	2
Dm::FBtr0071269P01618	Moe-RD	FBgn0011661	1682.19	3.09563	7.1161e-05	2
Dm::FBtr0075412P00821	fax-RA	FBgn0014163	217.077	3.10005	9.63995e-05	2
Dm::FBtr0073743P00239	CG32638-RA	FBgn0052638	771.008	3.1002	0.000323645	2
Dm::FBtr0080391P00407	vir-1-RC	FBgn0043841	4831.71	3.10023	0.000301855	2
Dm::FBtr0087746P00128	CG4716-RB	FBgn0033820	3880	3.10101	0.00156138	2
Dm::FBtr0071863P00220	CG13511-RA	FBgn0034759	229.772	3.10155	2.20793e-05	2
Dm::FBtr0080117P00260	CG17124-RA	FBgn0032297	819.609	3.10901	0.000203654	2
Dm::FBtr0087747P00344	CG4716-RA	FBgn0033820	8601.58	3.11474	0.00288873	2
Dm::FBtr0100109P00363	CG34054-RA	FBgn0054054	394.389	3.11598	2.59104e-05	2
Dm::FBtr0100038P00027	IM14-RA	FBgn0067905	5512.58	3.11605	0.00889505	2
Dm::FBtr0072703P04531	CG12090-RA	FBgn0035227	2103.45	3.1185	0.00118919	2
Dm::FBtr0100230P01040	CG18003-RB	FBgn0061356	2568.46	3.12064	0.00419989	2
Dm::FBtr0074106P00874	Gbeta13F-RB	FBgn0001105	3246.3	3.12283	0.00499844	2
Dm::FBtr0088923P00927	CG2064-RA	FBgn0033205	2578.17	3.12903	0.000193486	2
Dm::FBtr0080389P00149	vir-1-RB	FBgn0043841	3816.1	3.12991	0.000104945	2
Dm::FBtr0077689P00902	CG18557-RA	FBgn0031470	110.087	3.13102	6.82745e-05	2
Dm::FBtr0088923P00794	CG2064-RA	FBgn0033205	2121.4	3.13456	0.000125235	2
Dm::FBtr0071705P00410	Sdc-RC	FBgn0010415	1603.63	3.135	0.00125706	2
Dm::FBtr0075779P01697	CG8100-RA	FBgn0036410	123.973	3.13812	0.00169392	2
Dm::FBtr0083936P02449	Nep4-RB	FBgn0038818	164.969	3.14409	0.000301855	2
Dm::FBtr0086176P00317	Tsp42Eb-RA	FBgn0042086	193.174	3.14958	0.000335097	2
Dm::FBtr0084205P00636	CG7077-RA	FBgn0038946	321.653	3.15916	0.00314694	2
Dm::FBtr0076106P01702	CG32091-RB	FBgn0052091	1022.84	3.16566	0.00118014	2
Dm::FBtr0273263P01682	Mmp1-RC	FBgn0035049	498.395	3.17046	6.23716e-05	2
Dm::FBtr0086266P00292	CG30148-RA	FBgn0050148	1446.6	3.17075	0.000194895	2
Dm::FBtr0086180P00343	Tsp42Ee-RA	FBgn0029506	386.312	3.17328	0.00254381	2
Dm::FBtr0113352P00308	CHKov1-RE	FBgn0045761	127.928	3.17983	2.0199e-05	2
Dm::FBtr0071242P00084	CG15347-RA	FBgn0030040	941.769	3.18694	0.000180668	2
Dm::FBtr0080273P00087	CG31704-RA	FBgn0051704	501.58	3.19294	0.001603	2
Dm::FBtr0074106P00711	Gbeta13F-RB	FBgn0001105	666.221	3.19564	0.000196181	2
Dm::FBtr0273402P00393	CG8620-RB	FBgn0040837	388.892	3.19604	0.00357534	2
Dm::FBtr0273402P00374	CG8620-RB	FBgn0040837	394.28	3.19876	0.00467063	2
Dm::FBtr0273206P00887	Sdc-RD	FBgn0010415	1784.9	3.1991	0.001332	2
Dm::FBtr0088143P00036	CG30026-RA	FBgn0050026	250.451	3.19991	5.45345e-05	2
Dm::FBtr0075348P00074	PGRP-SB1-RA	FBgn0043578	226.02	3.20478	0.000447724	2
Dm::FBtr0081034P00206	CG15152-RA	FBgn0032665	260.891	3.20635	0.00547534	2
Dm::FBtr0071233P00344	CG12112-RA	FBgn0030048	299.931	3.2156	0.000100284	2
Dm::FBtr0086987P01252	CG11395-RA	FBgn0034200	7880.4	3.21923	0.000149612	2
Dm::FBtr0100109P00389	CG34054-RA	FBgn0054054	411.948	3.22035	0.000216556	2
Dm::FBtr0071682P00268	CG15678-RA	FBgn0034647	181.823	3.22097	0.000348313	2
Dm::FBtr0089036P00389	Tsp42Er-RA	FBgn0033139	147.768	3.22716	6.04063e-05	2
Dm::FBtr0071705P00350	Sdc-RC	FBgn0010415	1855.66	3.23238	0.000420082	2
Dm::FBtr0086266P00216	CG30148-RA	FBgn0050148	1853.92	3.23459	0.000402276	2
Dm::FBtr0079144P10283	bchs-RA	FBgn0043362	339.79	3.24004	0.00168279	2
Dm::FBtr0086180P00328	Tsp42Ee-RA	FBgn0029506	466.958	3.24322	0.00367472	2
Dm::FBtr0080389P00019	vir-1-RB	FBgn0043841	1682.16	3.24594	6.82745e-05	2
Dm::FBtr0086736P01845	pAbp-RC	FBgn0261619	3037.15	3.24768	0.00422496	2
Dm::FBtr0273187P00548	CG33231-RC	FBgn0259174	225.931	3.24799	8.81632e-05	2
Dm::FBtr0080273P00079	CG31704-RA	FBgn0051704	803.219	3.25209	0.00231772	2
Dm::FBtr0083157P00059	CG14872-RA	FBgn0038346	576.318	3.25315	0.000288247	2
Dm::FBtr0088001P00391	Cam-RA	FBgn0000253	4641.62	3.26163	0.007363	2
Dm::FBtr0088592P01001	Cyp4p1-RA	FBgn0015037	1358.24	3.26293	2.33906e-05	2
Dm::FBtr0086813P00177	CG5773-RA	FBgn0034290	1197.63	3.26633	0.0089851	2
Dm::FBtr0086216P00344	CG18067-RA	FBgn0034512	6897.9	3.26677	0.00112939	2
Dm::FBtr0076717P01747	CG7207-RA	FBgn0027569	614.895	3.27346	0.00195414	2
Dm::FBtr0080273P00084	CG31704-RA	FBgn0051704	615.845	3.27599	0.000933388	2
Dm::FBtr0089036P00396	Tsp42Er-RA	FBgn0033139	165.813	3.27729	0.000221175	2
Dm::FBtr0087279P00494	CG30090-RA	FBgn0050090	135.852	3.28114	0.00169619	2
Dm::FBtr0088466P00409	CG30002-RA	FBgn0260474	3214.93	3.29506	0.00152569	2
Dm::FBtr0079496P01018	CG7149-RA	FBgn0031948	323.769	3.29516	3.41075e-05	2
Dm::FBtr0071867P00331	CG30269-RA	FBgn0050269	1167.73	3.29752	0.00316859	2
Dm::FBtr0088479P00914	CG1667-RA	FBgn0033453	928.337	3.30511	0.000312092	2
Dm::FBtr0085870P01382	CG2003-RA	FBgn0039886	883.323	3.30675	0.000144805	2
Dm::FBtr0080117P00092	CG17124-RA	FBgn0032297	2839.77	3.31412	5.20065e-05	2
Dm::FBtr0100230P00929	CG18003-RB	FBgn0061356	2230.36	3.32415	0.00284806	2
Dm::FBtr0079607P01353	CG31901-RA	FBgn0051901	217.316	3.32461	0.00872997	2
Dm::FBtr0100125P00284	vir-1-RD	FBgn0043841	1936.91	3.32792	0.0012867	2
Dm::FBtr0273263P01632	Mmp1-RC	FBgn0035049	380.568	3.33302	1.83016e-05	2
Dm::FBtr0077175P00940	shep-RC	FBgn0052423	277.765	3.33538	3.50367e-05	2
Dm::FBtr0080391P00149	vir-1-RC	FBgn0043841	3754.91	3.33972	5.22782e-05	2
Dm::FBtr0273263P01695	Mmp1-RC	FBgn0035049	587.907	3.34177	2.29109e-05	2
Dm::FBtr0077979P01469	CG5118-RA	FBgn0031317	680.783	3.34304	0.0010322	2
Dm::FBtr0076918P00203	CG8620-RA	FBgn0040837	177.153	3.34605	0.00304371	2
Dm::FBtr0083985P00180	TotX-RA	FBgn0044810	491.727	3.34655	0.00180825	2
Dm::FBtr0071354P00318	CG7267-RB	FBgn0030079	9585.8	3.34774	3.2404e-05	2
Dm::FBtr0073073P00022	Drs-RA	FBgn0010381	746.326	3.35056	0.00826457	2
Dm::FBtr0080117P00269	CG17124-RA	FBgn0032297	2009.05	3.35096	0.00015991	2
Dm::FBtr0071270P01739	Moe-RB	FBgn0011661	1841.69	3.35506	2.75454e-05	2
Dm::FBtr0081003P00475	CG18563-RA	FBgn0032639	111.043	3.36088	0.000775252	2
Dm::FBtr0079631P01282	Snx6-RA	FBgn0032005	1480.31	3.36167	0.00109258	2
Dm::FBtr0071269P01517	Moe-RD	FBgn0011661	1922.82	3.36248	1.9256e-05	2
Dm::FBtr0112558P03044	CG34349-RA	FBgn0085378	798.296	3.36256	0.00098291	2
Dm::FBtr0086987P01071	CG11395-RA	FBgn0034200	7197.79	3.36742	3.21971e-05	2
Dm::FBtr0079607P01519	CG31901-RA	FBgn0051901	158.381	3.36852	0.00354314	2
Dm::FBtr0087547P00324	Arc2-RA	FBgn0033928	1376.47	3.37318	0.00123216	2
Dm::FBtr0076259P00183	CG14153-RA	FBgn0036094	190.647	3.37439	1.93529e-05	2
Dm::FBtr0087437P00112	AttA-RA	FBgn0012042	173.437	3.37989	0.000404678	2
Dm::FBtr0079787P01318	CG31886-RA	FBgn0032079	249.394	3.3833	0.00108118	2
Dm::FBtr0085307P00731	CG9989-RA	FBgn0039593	155.1	3.39023	7.62255e-05	2
Dm::FBtr0070211P00455	Tsp2A-RA	FBgn0024361	126.739	3.39123	0.00397636	2
Dm::FBtr0083038P00976	CG6912-RA	FBgn0038290	359.368	3.39294	4.11827e-05	2
Dm::FBtr0082980P00090	Cys-RA	FBgn0004629	6269.16	3.39621	0.000197556	2
Dm::FBtr0086171P00228	Tsp42Ea-RA	FBgn0029508	545.593	3.40146	8.21783e-06	2
Dm::FBtr0273402P00385	CG8620-RB	FBgn0040837	450.701	3.40817	0.00419989	2
Dm::FBtr0087171P01194	CG7997-RB	FBgn0034117	9616.88	3.41674	0.00547348	2
Dm::FBtr0087814P00569	CG3814-RA	FBgn0025692	270.306	3.42002	0.000132581	2
Dm::FBtr0100642P00756	CG33460-RA	FBgn0053460	125.263	3.42759	0.000292605	2
Dm::FBtr0074079P00735	Scamp-RA	FBgn0040285	522.228	3.42876	2.59644e-05	2
Dm::FBtr0080389P01214	vir-1-RB	FBgn0043841	2432.08	3.4304	0.000724171	2
Dm::FBtr0112558P03316	CG34349-RA	FBgn0085378	1630.52	3.43368	0.00097517	2
Dm::FBtr0076259P00173	CG14153-RA	FBgn0036094	158.355	3.44422	0.000196181	2
Dm::FBtr0077647P01969	CG17264-RA	FBgn0031490	203.907	3.45165	0.00284806	2
Dm::FBtr0074079P00866	Scamp-RA	FBgn0040285	709.857	3.45362	5.20065e-05	2
Dm::FBtr0082980P00158	Cys-RA	FBgn0004629	9471.23	3.45718	0.000480241	2
Dm::FBtr0074632P00027	CG6891-RB	FBgn0030955	818.577	3.45824	3.71723e-05	2
Dm::FBtr0087747P00440	CG4716-RA	FBgn0033820	9807.67	3.4635	0.00621335	2
Dm::FBtr0080391P00005	vir-1-RC	FBgn0043841	1673.56	3.46424	3.21549e-05	2
Dm::FBtr0075412P01060	fax-RA	FBgn0014163	390.254	3.4685	2.29813e-05	2
Dm::FBtr0073353P00236	CG13704-RA	FBgn0035583	690.155	3.47322	0.000209292	2
Dm::FBtr0073526P03597	bif-RB	FBgn0014133	371.262	3.47516	0.000270373	2
Dm::FBtr0080391P00279	vir-1-RC	FBgn0043841	7094.04	3.47602	0.000207669	2
Dm::FBtr0080273P00061	CG31704-RA	FBgn0051704	828.245	3.47912	0.00107699	2
Dm::FBtr0086266P00310	CG30148-RA	FBgn0050148	2540.41	3.48269	0.000150022	2
Dm::FBtr0087638P00995	CG6357-RA	FBgn0033875	1038.37	3.48329	0.00558735	2
Dm::FBtr0071579P00831	Pu-RC	FBgn0003162	320.687	3.48806	0.00142195	2
Dm::FBtr0086987P01310	CG11395-RA	FBgn0034200	8846.16	3.49192	0.000104524	2
Dm::FBtr0089036P00383	Tsp42Er-RA	FBgn0033139	155.72	3.50051	0.000104643	2
Dm::FBtr0070332P01463	CG4199-RE	FBgn0025628	837.239	3.51209	0.00101302	2
Dm::FBtr0071864P00330	CG13512-RA	FBgn0260768	294.487	3.51627	1.00063e-05	2
Dm::FBtr0085307P00703	CG9989-RA	FBgn0039593	130.013	3.51974	1.78706e-05	2
Dm::FBtr0273206P01114	Sdc-RD	FBgn0010415	3121.56	3.51978	0.0021706	2
Dm::FBtr0087369P03213	scb-RB	FBgn0003328	145.088	3.51998	5.27335e-05	2
Dm::FBtr0081933P00523	CG9837-RA	FBgn0037635	247.773	3.52031	0.000168283	2
Dm::FBtr0086927P01291	CG30104-RB	FBgn0050104	227.197	3.52046	3.71012e-05	2
Dm::FBtr0076259P00132	CG14153-RA	FBgn0036094	156.343	3.52234	0.000298423	2
Dm::FBtr0080273P00097	CG31704-RA	FBgn0051704	810.026	3.52264	0.0014457	2
Dm::FBtr0071705P00527	Sdc-RC	FBgn0010415	3209.17	3.52461	0.00094104	2
Dm::FBtr0087748P00146	CG10799-RA	FBgn0033821	1441.69	3.52903	0.00307725	2
Dm::FBtr0076878P02275	CTCF-RA	FBgn0035769	697.336	3.53255	0.000634001	2
Dm::FBtr0086216P00520	CG18067-RA	FBgn0034512	9867.01	3.53606	0.000549059	2
Dm::FBtr0071705P00598	Sdc-RC	FBgn0010415	3045.26	3.53802	0.00143655	2
Dm::FBtr0071864P00342	CG13512-RA	FBgn0260768	341.445	3.53957	3.44035e-05	2
Dm::FBtr0074631P00096	CG6891-RA	FBgn0030955	799.919	3.54164	6.23556e-06	2
Dm::FBtr0082980P00023	Cys-RA	FBgn0004629	4823.73	3.54211	0.00689362	2
Dm::FBtr0074669P00662	Mec2-RA	FBgn0030993	922.006	3.54702	1.43755e-05	2
Dm::FBtr0087044P00418	CG6429-RA	FBgn0046999	379.368	3.55244	6.82906e-06	2
Dm::FBtr0071389P00372	CG9686-RA	FBgn0030158	304.719	3.55297	0.00269005	2
Dm::FBtr0100038P00065	IM14-RA	FBgn0067905	10399	3.55336	0.00837077	2
Dm::FBtr0082941P02080	NK7.1-RA	FBgn0024321	425.808	3.56233	4.17399e-05	2
Dm::FBtr0072926P02563	dos-RA	FBgn0016794	428	3.57217	0.00125169	2
Dm::FBtr0088709P00059	PGRP-SC2-RA	FBgn0043575	164.525	3.57252	0.000212444	2
Dm::FBtr0087547P00470	Arc2-RA	FBgn0033928	1565.84	3.5791	0.000785162	2
Dm::FBtr0073509P00119	PGRP-SA-RA	FBgn0030310	201.363	3.57998	1.73481e-05	2
Dm::FBtr0080389P00279	vir-1-RB	FBgn0043841	7054.81	3.59564	0.000156812	2
Dm::FBtr0076807P00256	PGRP-SD-RA	FBgn0035806	340.526	3.59691	7.30332e-05	2
Dm::FBtr0070822P01071	Act5C-RA	FBgn0000042	2920.24	3.60036	3.61105e-06	2
Dm::FBtr0082980P00272	Cys-RA	FBgn0004629	13299.6	3.60739	0.00101757	2
Dm::FBtr0073743P00293	CG32638-RA	FBgn0052638	775.313	3.60925	4.4663e-05	2
Dm::FBtr0089036P00368	Tsp42Er-RA	FBgn0033139	148.752	3.61064	4.80298e-05	2
Dm::FBtr0088143P00029	CG30026-RA	FBgn0050026	192.548	3.62237	0.000163209	2
Dm::FBtr0071706P01117	Sdc-RA	FBgn0010415	3205.82	3.6253	0.00292034	2
Dm::FBtr0087504P00411	CG33469-RA	FBgn0053469	187.774	3.62923	0.000676908	2
Dm::FBtr0100038P00056	IM14-RA	FBgn0067905	10784	3.63485	0.00911453	2
Dm::FBtr0086216P00369	CG18067-RA	FBgn0034512	9669.83	3.63791	0.000812895	2
Dm::FBtr0082980P00141	Cys-RA	FBgn0004629	10271	3.64699	0.000622331	2
Dm::FBtr0087279P00459	CG30090-RA	FBgn0050090	127.313	3.64859	3.80498e-05	2
Dm::FBtr0071682P00504	CG15678-RA	FBgn0034647	180.171	3.64931	0.000388808	2
Dm::FBtr0100125P00335	vir-1-RD	FBgn0043841	3473.46	3.65325	0.00196499	2
Dm::FBtr0071784P01237	CG3074-RB	FBgn0034709	620.868	3.65626	0.000101434	2
Dm::FBtr0080093P01243	CG6113-RA	FBgn0032264	1195.02	3.66001	0.00364944	2
Dm::FBtr0086813P00267	CG5773-RA	FBgn0034290	3132.11	3.68473	0.00629465	2
Dm::FBtr0078623P00599	CG11459-RA	FBgn0037396	346.693	3.68522	3.50367e-05	2
Dm::FBtr0081034P00215	CG15152-RA	FBgn0032665	289.434	3.68794	0.001646	2
Dm::FBtr0085345P01441	CG1443-RA	FBgn0039620	357.107	3.6906	0.00112117	2
Dm::FBtr0087223P01591	Jhe-RA	FBgn0010052	236.554	3.6947	0.000218636	2
Dm::FBtr0071835P01522	CG6018-RA	FBgn0034736	332.642	3.69569	0.000213818	2
Dm::FBtr0074632P00031	CG6891-RB	FBgn0030955	747.952	3.69601	2.45282e-05	2
Dm::FBtr0087386P00029	Mtk-RA	FBgn0014865	139.8	3.69866	7.78112e-05	2
Dm::FBtr0087748P00322	CG10799-RA	FBgn0033821	4279.44	3.70004	0.00520844	2
Dm::FBtr0088592P01464	Cyp4p1-RA	FBgn0015037	2516.24	3.70446	7.67162e-05	2
Dm::FBtr0079578P00179	CG31606-RA	FBgn0051606	297.188	3.70669	0.00263413	2
Dm::FBtr0081034P00224	CG15152-RA	FBgn0032665	383.491	3.71137	0.00277615	2
Dm::FBtr0086593P01635	CG15117-RA	FBgn0034417	352.188	3.71324	1.78706e-05	2
Dm::FBtr0083902P00037	MtnD-RA	FBgn0053192	357.218	3.72217	0.000449133	2
Dm::FBtr0087386P00068	Mtk-RA	FBgn0014865	210.003	3.72352	6.04153e-05	2
Dm::FBtr0081364P01124	CG18858-RA	FBgn0042175	1113.39	3.73715	1.24917e-05	2
Dm::FBtr0086593P01516	CG15117-RA	FBgn0034417	331.031	3.74	5.20135e-05	2
Dm::FBtr0083805P01812	CG16718-RA	FBgn0038721	279.417	3.7402	0.00023074	2
Dm::FBtr0082980P00124	Cys-RA	FBgn0004629	12096.3	3.74243	0.00120057	2
Dm::FBtr0078623P00952	CG11459-RA	FBgn0037396	542.968	3.74863	0.000530243	2
Dm::FBtr0075413P00652	fax-RB	FBgn0014163	378.005	3.74923	7.39253e-05	2
Dm::FBtr0074632P00036	CG6891-RB	FBgn0030955	854.891	3.75033	1.78028e-05	2
Dm::FBtr0079066P01446	Cyp4ac1-RA	FBgn0031693	736.2	3.75844	0.000673594	2
Dm::FBtr0082980P00322	Cys-RA	FBgn0004629	12513.7	3.76596	0.00175011	2
Dm::FBtr0079578P00010	CG31606-RA	FBgn0051606	311.918	3.76798	0.00188611	2
Dm::FBtr0080389P00465	vir-1-RB	FBgn0043841	8613.05	3.77096	0.000209292	2
Dm::FBtr0087638P00121	CG6357-RA	FBgn0033875	734.975	3.77237	0.00571974	2
Dm::FBtr0074321P00205	CG4653-RA	FBgn0030776	199.153	3.77286	0.00226746	2
Dm::FBtr0087748P00310	CG10799-RA	FBgn0033821	3847.86	3.77441	0.00391766	2
Dm::FBtr0084582P00514	p38c-RA	FBgn0046322	157.835	3.77451	0.000259215	2
Dm::FBtr0087436P00026	Dro-RA	FBgn0010388	147.258	3.78728	3.27137e-05	2
Dm::FBtr0077543P00056	CG31778-RA	FBgn0051778	465.484	3.78848	5.46511e-05	2
Dm::FBtr0083996P01044	Takl1-RA	FBgn0046689	123.189	3.79554	0.0087412	2
Dm::FBtr0083985P00195	TotX-RA	FBgn0044810	544.15	3.80833	0.000462474	2
Dm::FBtr0079067P01158	Cyp4ac2-RA	FBgn0031694	1037.68	3.8138	0.0011803	2
Dm::FBtr0087386P00061	Mtk-RA	FBgn0014865	162.977	3.81697	2.14204e-05	2
Dm::FBtr0079765P00218	CG9568-RA	FBgn0032087	396.347	3.81703	0.00102022	2
Dm::FBtr0074632P00040	CG6891-RB	FBgn0030955	1007.74	3.82358	8.03e-06	2
Dm::FBtr0074321P00211	CG4653-RA	FBgn0030776	215.6	3.82638	0.00098291	2
Dm::FBtr0089873P00824	Nmda1-RE	FBgn0013305	3241.96	3.83351	0.000395609	2
Dm::FBtr0071760P00684	CG30281-RA	FBgn0050281	1101.55	3.83822	5.09831e-05	2
Dm::FBtr0073353P00156	CG13704-RA	FBgn0035583	740.349	3.84072	0.00311703	2
Dm::FBtr0087747P00524	CG4716-RA	FBgn0033820	12417	3.84649	0.00433315	2
Dm::FBtr0074321P00195	CG4653-RA	FBgn0030776	191.191	3.85207	0.00150647	2
Dm::FBtr0084153P00034	fit-RA	FBgn0038914	350.972	3.85544	0.00118988	2
Dm::FBtr0081364P01135	CG18858-RA	FBgn0042175	1727.17	3.85845	2.33625e-05	2
Dm::FBtr0074079P00716	Scamp-RA	FBgn0040285	531.55	3.85857	2.07579e-05	2
Dm::FBtr0080391P00465	vir-1-RC	FBgn0043841	9242.27	3.86123	0.000709855	2
Dm::FBtr0100642P00593	CG33460-RA	FBgn0053460	214.487	3.86467	6.54095e-06	2
Dm::FBtr0079787P01298	CG31886-RA	FBgn0032079	230.67	3.87412	0.00101302	2
Dm::FBtr0079765P00214	CG9568-RA	FBgn0032087	402.294	3.8781	0.00510417	2
Dm::FBtr0088910P09884	CG2093-RA	FBgn0033194	1657.62	3.88301	5.53858e-05	2
Dm::FBtr0079578P00166	CG31606-RA	FBgn0051606	318.685	3.88324	0.000452484	2
Dm::FBtr0083902P00034	MtnD-RA	FBgn0053192	332.766	3.89007	3.28951e-05	2
Dm::FBtr0082081P01779	CG8358-RA	FBgn0037727	416.584	3.8918	1.07247e-05	2
Dm::FBtr0076717P01695	CG7207-RA	FBgn0027569	1013.23	3.90567	0.00207666	2
Dm::FBtr0112609P01686	CG34376-RB	FBgn0085405	2129.2	3.90726	0.00118147	2
Dm::FBtr0070211P00384	Tsp2A-RA	FBgn0024361	168.316	3.91528	0.00356601	2
Dm::FBtr0100478P00643	fax-RD	FBgn0014163	364.04	3.91535	1.78901e-05	2
Dm::FBtr0086216P00211	CG18067-RA	FBgn0034512	8445.72	3.92784	0.000804177	2
Dm::FBtr0273398P01733	pst-RE	FBgn0035770	2386.21	3.92815	0.000172428	2
Dm::FBtr0075442P00734	CG33258-RA	FBgn0053258	567.01	3.9317	0.00653969	2
Dm::FBtr0081364P01132	CG18858-RA	FBgn0042175	1410.75	3.93213	1.43755e-05	2
Dm::FBtr0087748P00431	CG10799-RA	FBgn0033821	4087.4	3.93528	0.00774131	2
Dm::FBtr0083490P00673	CG7523-RA	FBgn0038533	5284.85	3.93647	4.5726e-05	2
Dm::FBtr0080860P00913	Idgf1-RA	FBgn0020416	1067.43	3.94409	2.59504e-05	2
Dm::FBtr0083902P00023	MtnD-RA	FBgn0053192	634.973	3.95313	9.68473e-05	2
Dm::FBtr0085084P00955	CG6330-RB	FBgn0039464	1332.46	3.95449	0.000226756	2
Dm::FBtr0088191P00098	CG9080-RA	FBgn0033593	242.136	3.95654	0.000224453	2
Dm::FBtr0086269P00718	CG30151-RA	FBgn0050151	3745.49	3.9603	0.00110699	2
Dm::FBtr0273264P01558	Mmp1-RD	FBgn0035049	230.569	3.96114	2.27998e-05	2
Dm::FBtr0070211P00319	Tsp2A-RA	FBgn0024361	220.131	3.96511	0.00675617	2
Dm::FBtr0087318P00714	CG30083-RA	FBgn0050083	221.82	3.96925	0.00110609	2
Dm::FBtr0082572P00451	GstD5-RA	FBgn0010041	617.503	3.96925	0.000924583	2
Dm::FBtr0088592P01298	Cyp4p1-RA	FBgn0015037	2354.94	3.9701	3.9311e-06	2
Dm::FBtr0083119P00939	CG6218-RA	FBgn0038321	1272.79	3.97378	0.00115742	2
Dm::FBtr0078623P00795	CG11459-RA	FBgn0037396	514.748	3.97599	0.000390007	2
Dm::FBtr0083157P00600	CG14872-RA	FBgn0038346	2744.62	3.98377	5.37782e-06	2
Dm::FBtr0081034P00279	CG15152-RA	FBgn0032665	289.926	3.98638	0.00404621	2
Dm::FBtr0080284P01561	CG16965-RA	FBgn0032387	263.12	3.99082	2.27998e-05	2
Dm::FBtr0087171P00999	CG7997-RB	FBgn0034117	7592.46	3.9936	0.000800504	2
Dm::FBtr0084153P00160	fit-RA	FBgn0038914	744.159	3.99471	0.00417443	2
Dm::FBtr0071682P00229	CG15678-RA	FBgn0034647	152.612	3.99724	7.0837e-05	2
Dm::FBtr0073073P00033	Drs-RA	FBgn0010381	1361.73	4.00781	0.00339344	2
Dm::FBtr0074820P00037	CG6981-RB	FBgn0036945	225.507	4.02803	1.09789e-05	2
Dm::FBtr0087547P00294	Arc2-RA	FBgn0033928	3640.55	4.02906	0.000624984	2
Dm::FBtr0086181P00210	Tsp42Ed-RA	FBgn0029507	5516.79	4.03893	3.6588e-05	2
Dm::FBtr0079578P00020	CG31606-RA	FBgn0051606	300.5	4.04645	0.000688352	2
Dm::FBtr0071760P00491	CG30281-RA	FBgn0050281	1236.01	4.04704	0.000157791	2
Dm::FBtr0074079P00948	Scamp-RA	FBgn0040285	1560.86	4.0516	4.96238e-05	2
Dm::FBtr0074079P00772	Scamp-RA	FBgn0040285	1556.42	4.06802	6.35088e-05	2
Dm::FBtr0087438P00113	AttB-RA	FBgn0041581	204.133	4.07215	0.000880944	2
Dm::FBtr0083902P00031	MtnD-RA	FBgn0053192	406.881	4.08941	0.000331303	2
Dm::FBtr0087547P00380	Arc2-RA	FBgn0033928	2181.67	4.09039	0.000968176	2
Dm::FBtr0087748P00298	CG10799-RA	FBgn0033821	3546.22	4.10839	0.00193211	2
Dm::FBtr0083971P00007	TotA-RA	FBgn0028396	594.716	4.11583	0.00416396	2
Dm::FBtr0079782P00768	rost-RA	FBgn0011705	2123.91	4.148	0.00564775	2
Dm::FBtr0083971P00018	TotA-RA	FBgn0028396	857.372	4.15189	0.003428	2
Dm::FBtr0082691P01348	Cyp304a1-RA	FBgn0038095	230.481	4.15882	0.000992137	2
Dm::FBtr0071242P00479	CG15347-RA	FBgn0030040	1677.17	4.15966	2.04468e-06	2
Dm::FBtr0083119P00950	CG6218-RA	FBgn0038321	1389.84	4.16389	0.00117641	2
Dm::FBtr0075895P00831	CG11255-RA	FBgn0036337	1292.73	4.18449	0.00847303	2
Dm::FBtr0081364P01128	CG18858-RA	FBgn0042175	850.991	4.18777	2.10698e-05	2
Dm::FBtr0089243P04822	eIF4G-RA	FBgn0023213	3208.69	4.19089	0.00455751	2
Dm::FBtr0074363P00419	spheroide-RA	FBgn0030774	165.812	4.19113	7.48333e-05	2
Dm::FBtr0072672P02858	Myo61F-RC	FBgn0010246	250.609	4.20762	0.00039406	2
Dm::FBtr0087813P00584	CG3814-RB	FBgn0025692	252.898	4.20895	3.43722e-05	2
Dm::FBtr0071242P00336	CG15347-RA	FBgn0030040	1597.21	4.21036	7.66405e-06	2
Dm::FBtr0086180P00135	Tsp42Ee-RA	FBgn0029506	1092.05	4.21976	0.00163128	2
Dm::FBtr0085403P01912	CG11951-RA	FBgn0039656	312.263	4.22718	0.000152534	2
Dm::FBtr0079578P00378	CG31606-RA	FBgn0051606	431.715	4.23358	0.00366244	2
Dm::FBtr0080391P00628	vir-1-RC	FBgn0043841	13078.1	4.2338	0.000421129	2
Dm::FBtr0086216P00280	CG18067-RA	FBgn0034512	13070.3	4.23725	0.000688352	2
Dm::FBtr0088655P00192	CG13749-RA	FBgn0033353	200.191	4.24016	7.1161e-05	2
Dm::FBtr0273398P01911	pst-RE	FBgn0035770	4372.26	4.24079	0.000109276	2
Dm::FBtr0077895P01183	CG31664-RA	FBgn0051664	204.647	4.24309	5.37782e-06	2
Dm::FBtr0087437P00114	AttA-RA	FBgn0012042	169.074	4.2476	4.81484e-05	2
Dm::FBtr0079578P00015	CG31606-RA	FBgn0051606	286.642	4.25753	0.000618492	2
Dm::FBtr0086180P00128	Tsp42Ee-RA	FBgn0029506	1093.64	4.25841	0.00101302	2
Dm::FBtr0087437P00118	AttA-RA	FBgn0012042	210.923	4.25938	6.43821e-06	2
Dm::FBtr0085085P01020	CG6330-RA	FBgn0039464	1338.28	4.27079	5.96391e-05	2
Dm::FBtr0079765P00216	CG9568-RA	FBgn0032087	388.183	4.27484	0.00642804	2
Dm::FBtr0085255P02007	CG5527-RA	FBgn0039564	704.993	4.27494	0.00121724	2
Dm::FBtr0088502P00838	CG12926-RA	FBgn0033437	490.895	4.28171	6.52261e-05	2
Dm::FBtr0071863P00263	CG13511-RA	FBgn0034759	372.264	4.29059	4.05037e-06	2
Dm::FBtr0070639P00321	cib-RA	FBgn0026084	726.64	4.31035	7.66692e-05	2
Dm::FBtr0086181P00436	Tsp42Ed-RA	FBgn0029507	6237.36	4.31105	1.09789e-05	2
Dm::FBtr0086181P00415	Tsp42Ed-RA	FBgn0029507	5924.89	4.31353	5.30962e-06	2
Dm::FBtr0081004P00718	CG6639-RA	FBgn0032638	111.314	4.32298	8.44467e-05	2
Dm::FBtr0070211P00438	Tsp2A-RA	FBgn0024361	217.436	4.34169	0.00055323	2
Dm::FBtr0084729P00237	CG13641-RA	FBgn0039239	327.02	4.34237	8.21783e-06	2
Dm::FBtr0087044P00064	CG6429-RA	FBgn0046999	476.692	4.34637	7.63278e-05	2
Dm::FBtr0083972P00189	TotC-RA	FBgn0044812	1023.41	4.37225	0.00310503	2
Dm::FBtr0080093P00984	CG6113-RA	FBgn0032264	970.485	4.38097	3.38117e-05	2
Dm::FBtr0079577P00496	CG31606-RB	FBgn0051606	921.08	4.38574	0.0071683	2
Dm::FBtr0080860P01153	Idgf1-RA	FBgn0020416	2111.49	4.40369	7.07627e-05	2
Dm::FBtr0087279P00237	CG30090-RA	FBgn0050090	158.948	4.41712	9.36297e-06	2
Dm::FBtr0071242P00417	CG15347-RA	FBgn0030040	1728.38	4.41806	2.54682e-06	2
Dm::FBtr0070822P00950	Act5C-RA	FBgn0000042	2156.44	4.41827	3.66012e-06	2
Dm::FBtr0086181P00342	Tsp42Ed-RA	FBgn0029507	7258.92	4.42765	1.82202e-05	2
Dm::FBtr0083038P00967	CG6912-RA	FBgn0038290	433.385	4.43022	2.07579e-05	2
Dm::FBtr0079066P01253	Cyp4ac1-RA	FBgn0031693	909.999	4.43267	0.00020267	2
Dm::FBtr0086171P00480	Tsp42Ea-RA	FBgn0029508	996.586	4.43944	9.97545e-06	2
Dm::FBtr0074632P00081	CG6891-RB	FBgn0030955	708.949	4.44227	4.96695e-06	2
Dm::FBtr0077543P00076	CG31778-RA	FBgn0051778	1083.47	4.443	5.29972e-05	2
Dm::FBtr0086181P00273	Tsp42Ed-RA	FBgn0029507	4707.68	4.45438	2.07579e-05	2
Dm::FBtr0078623P00660	CG11459-RA	FBgn0037396	495.671	4.46118	4.89623e-05	2
Dm::FBtr0073978P01730	CG9509-RA	FBgn0030594	309.662	4.466	0.0077599	2
Dm::FBtr0071543P01062	Cht4-RA	FBgn0022700	187.353	4.46909	0.00669322	2
Dm::FBtr0073743P00344	CG32638-RA	FBgn0052638	1146.62	4.48791	0.000106251	2
Dm::FBtr0074321P00116	CG4653-RA	FBgn0030776	194.89	4.5023	0.000430635	2
Dm::FBtr0071682P00377	CG15678-RA	FBgn0034647	216.201	4.50992	0.000111424	2
Dm::FBtr0071759P00650	CG30280-RA	FBgn0050280	473.704	4.52248	9.15237e-05	2
Dm::FBtr0079765P00210	CG9568-RA	FBgn0032087	425.509	4.52414	0.00782422	2
Dm::FBtr0076807P00422	PGRP-SD-RA	FBgn0035806	886.761	4.53724	0.000395609	2
Dm::FBtr0086181P00487	Tsp42Ed-RA	FBgn0029507	8760.56	4.5418	6.88878e-06	2
Dm::FBtr0083902P00021	MtnD-RA	FBgn0053192	627.504	4.5441	0.000121493	2
Dm::FBtr0071862P00268	CG13510-RA	FBgn0034758	340.526	4.57328	7.59051e-05	2
Dm::FBtr0073073P00118	Drs-RA	FBgn0010381	2120.07	4.57507	0.00221424	2
Dm::FBtr0083119P00916	CG6218-RA	FBgn0038321	1172.51	4.57563	0.0023877	2
Dm::FBtr0084153P00207	fit-RA	FBgn0038914	1769.54	4.5799	0.00597364	2
Dm::FBtr0071759P00808	CG30280-RA	FBgn0050280	598.97	4.58101	0.000203008	2
Dm::FBtr0079765P00213	CG9568-RA	FBgn0032087	420.12	4.58853	0.00235427	2
Dm::FBtr0071760P00599	CG30281-RA	FBgn0050281	2213.91	4.59357	0.000197556	2
Dm::FBtr0082899P00973	Sp212-RB	FBgn0053329	370.433	4.60602	1.5267e-05	2
Dm::FBtr0079765P00212	CG9568-RA	FBgn0032087	449.499	4.60631	0.0033152	2
Dm::FBtr0087653P00065	AttC-RA	FBgn0041579	179.359	4.61436	8.27031e-05	2
Dm::FBtr0087437P00116	AttA-RA	FBgn0012042	184.278	4.63513	2.85997e-05	2
Dm::FBtr0071389P00161	CG9686-RA	FBgn0030158	219.424	4.63744	1.09789e-05	2
Dm::FBtr0087799P00512	CG3884-RB	FBgn0033786	532.664	4.6473	0.0071683	2
Dm::FBtr0081364P00999	CG18858-RA	FBgn0042175	2581.89	4.64931	4.21512e-05	2
Dm::FBtr0083971P00042	TotA-RA	FBgn0028396	1536.67	4.66741	0.00118014	2
Dm::FBtr0083972P00201	TotC-RA	FBgn0044812	655.174	4.6706	0.00145814	2
Dm::FBtr0087638P00621	CG6357-RA	FBgn0033875	1547.46	4.67556	0.000562523	2
Dm::FBtr0079578P00348	CG31606-RA	FBgn0051606	862.921	4.68616	0.00295264	2
Dm::FBtr0083902P00018	MtnD-RA	FBgn0053192	651.28	4.72767	0.000356493	2
Dm::FBtr0086181P00266	Tsp42Ed-RA	FBgn0029507	4604.41	4.72903	4.55635e-05	2
Dm::FBtr0080860P01026	Idgf1-RA	FBgn0020416	2123.76	4.74354	3.41075e-05	2
Dm::FBtr0089139P00793	Syt7-RF	FBgn0039900	264.811	4.75177	2.8622e-05	2
Dm::FBtr0071863P00305	CG13511-RA	FBgn0034759	271.709	4.75763	4.05037e-06	2
Dm::FBtr0075348P00447	PGRP-SB1-RA	FBgn0043578	667.362	4.76181	0.000105863	2
Dm::FBtr0071862P00273	CG13510-RA	FBgn0034758	439.578	4.76699	1.00063e-05	2
Dm::FBtr0077543P00102	CG31778-RA	FBgn0051778	1397.77	4.76771	2.31201e-05	2
Dm::FBtr0071207P03627	Nrg-RA	FBgn0002968	1140.06	4.77116	0.000564262	2
Dm::FBtr0081222P01286	fon-RB	FBgn0032773	2528.27	4.77421	2.17374e-06	2
Dm::FBtr0070978P01093	shf-RA	FBgn0003390	1727.24	4.78218	6.54095e-06	2
Dm::FBtr0086171P00292	Tsp42Ea-RA	FBgn0029508	1108.27	4.79382	5.53704e-06	2
Dm::FBtr0079486P00831	Uro-RA	FBgn0003961	330.847	4.79538	0.00873831	2
Dm::FBtr0071207P03553	Nrg-RA	FBgn0002968	788.11	4.79755	8.69376e-06	2
Dm::FBtr0077080P00511	CG32412-RA	FBgn0052412	474.025	4.80021	3.24004e-06	2
Dm::FBtr0080284P01648	CG16965-RA	FBgn0032387	262.866	4.8022	2.17374e-06	2
Dm::FBtr0073353P00324	CG13704-RA	FBgn0035583	1857.58	4.80374	0.000240475	2
Dm::FBtr0079765P00208	CG9568-RA	FBgn0032087	371.029	4.80714	0.00401543	2
Dm::FBtr0088502P00594	CG12926-RA	FBgn0033437	344.438	4.83827	4.13838e-06	2
Dm::FBtr0083971P00054	TotA-RA	FBgn0028396	2092.63	4.84427	0.00121973	2
Dm::FBtr0079765P00215	CG9568-RA	FBgn0032087	416.51	4.84844	0.00813762	2
Dm::FBtr0075348P00154	PGRP-SB1-RA	FBgn0043578	414.547	4.87702	6.19124e-05	2
Dm::FBtr0083971P00030	TotA-RA	FBgn0028396	1351.37	4.87758	0.00210678	2
Dm::FBtr0077080P00567	CG32412-RA	FBgn0052412	614.387	4.884	3.03395e-06	2
Dm::FBtr0071760P00806	CG30281-RA	FBgn0050281	5123.62	4.89716	4.76873e-05	2
Dm::FBtr0087437P00122	AttA-RA	FBgn0012042	259.261	4.90552	0.00139996	2
Dm::FBtr0071759P00682	CG30280-RA	FBgn0050280	868.879	4.91412	4.3268e-05	2
Dm::FBtr0080860P00973	Idgf1-RA	FBgn0020416	1636.19	4.91933	6.4775e-06	2
Dm::FBtr0079067P01358	Cyp4ac2-RA	FBgn0031694	2047.2	4.92096	0.000213818	2
Dm::FBtr0086171P00372	Tsp42Ea-RA	FBgn0029508	1351.08	4.93437	1.45831e-05	2
Dm::FBtr0083902P00026	MtnD-RA	FBgn0053192	586.395	4.94093	0.000230412	2
Dm::FBtr0084153P00070	fit-RA	FBgn0038914	1873.54	4.95387	0.00211938	2
Dm::FBtr0071759P00715	CG30280-RA	FBgn0050280	736.733	4.96372	5.66339e-05	2
Dm::FBtr0086176P00230	Tsp42Eb-RA	FBgn0042086	464.724	4.97145	0.000151199	2
Dm::FBtr0077543P00194	CG31778-RA	FBgn0051778	1930.28	4.97195	4.89623e-05	2
Dm::FBtr0073377P00080	CG15210-RA	FBgn0040850	275.908	4.97548	1.06766e-05	2
Dm::FBtr0076503P01465	CG4484-RA	FBgn0035968	285.153	5.00138	8.50926e-05	2
Dm::FBtr0089137P01178	Syt7-RA	FBgn0039900	303.113	5.01509	0.000251356	2
Dm::FBtr0083266P01370	Zip3-RA	FBgn0038412	309.7	5.03462	9.06267e-07	2
Dm::FBtr0083971P00244	TotA-RA	FBgn0028396	2740.63	5.05304	0.000562523	2
Dm::FBtr0086621P00049	DptB-RA	FBgn0034407	497.283	5.05554	4.76873e-05	2
Dm::FBtr0083902P00016	MtnD-RA	FBgn0053192	580.247	5.0602	0.00010345	2
Dm::FBtr0089139P00779	Syt7-RF	FBgn0039900	315.561	5.06493	7.03845e-05	2
Dm::FBtr0082899P01095	Sp212-RB	FBgn0053329	623.177	5.07245	9.10552e-05	2
Dm::FBtr0081829P00313	CG11671-RA	FBgn0037562	182.139	5.11115	0.00999125	2
Dm::FBtr0070332P01665	CG4199-RE	FBgn0025628	2412.5	5.12771	0.000101419	2
Dm::FBtr0089036P00570	Tsp42Er-RA	FBgn0033139	366.059	5.13011	1.44189e-05	2
Dm::FBtr0084153P00255	fit-RA	FBgn0038914	1876.92	5.13317	0.00267219	2
Dm::FBtr0071389P00334	CG9686-RA	FBgn0030158	330.736	5.15353	8.21783e-06	2
Dm::FBtr0070978P01307	shf-RA	FBgn0003390	2320.44	5.16633	1.03538e-05	2
Dm::FBtr0088736P00150	CG12780-RA	FBgn0033301	319.681	5.18188	0.0049263	2
Dm::FBtr0071389P00271	CG9686-RA	FBgn0030158	329.107	5.18473	1.00399e-05	2
Dm::FBtr0071760P00709	CG30281-RA	FBgn0050281	3620.12	5.24078	4.83525e-05	2
Dm::FBtr0083971P00194	TotA-RA	FBgn0028396	3789.45	5.2546	0.000552506	2
Dm::FBtr0083972P00209	TotC-RA	FBgn0044812	735.831	5.25807	0.00112435	2
Dm::FBtr0081222P01369	fon-RB	FBgn0032773	2128.86	5.26763	5.18253e-06	2
Dm::FBtr0074632P00102	CG6891-RB	FBgn0030955	1310.8	5.30266	3.66846e-06	2
Dm::FBtr0086620P00169	Dpt-RA	FBgn0004240	184.669	5.3086	1.71558e-06	2
Dm::FBtr0084582P00622	p38c-RA	FBgn0046322	230.826	5.33641	0.000126241	2
Dm::FBtr0070332P01821	CG4199-RE	FBgn0025628	4648.65	5.34148	6.6393e-05	2
Dm::FBtr0113034P00726	CG5096-RB	FBgn0032235	686.89	5.3474	0.00888576	2
Dm::FBtr0079593P00100	CG8353-RA	FBgn0032002	309.792	5.35144	3.81902e-05	2
Dm::FBtr0100642P00514	CG33460-RA	FBgn0053460	210.935	5.35611	3.28425e-06	2
Dm::FBtr0079607P01532	CG31901-RA	FBgn0051901	222.99	5.37761	0.00373213	2
Dm::FBtr0077080P00624	CG32412-RA	FBgn0052412	582.088	5.38099	4.84828e-06	2
Dm::FBtr0089139P00786	Syt7-RF	FBgn0039900	334.233	5.38223	9.25723e-05	2
Dm::FBtr0089139P00782	Syt7-RF	FBgn0039900	314.79	5.38384	0.000190552	2
Dm::FBtr0074362P00595	CG9673-RA	FBgn0030775	357.457	5.38575	2.45282e-05	2
Dm::FBtr0071561P01506	CG17999-RA	FBgn0034552	155.477	5.39565	7.7993e-05	2
Dm::FBtr0084582P00953	p38c-RA	FBgn0046322	260.096	5.39574	9.79903e-06	2
Dm::FBtr0087638P01134	CG6357-RA	FBgn0033875	2257.33	5.40055	0.00176504	2
Dm::FBtr0077543P00212	CG31778-RA	FBgn0051778	2038.98	5.41422	4.89623e-05	2
Dm::FBtr0086176P00129	Tsp42Eb-RA	FBgn0042086	234.278	5.43878	0.000206949	2
Dm::FBtr0086180P00544	Tsp42Ee-RA	FBgn0029506	889.509	5.44932	0.000352167	2
Dm::FBtr0086171P00425	Tsp42Ea-RA	FBgn0029508	2598.93	5.45569	6.96609e-06	2
Dm::FBtr0074632P00237	CG6891-RB	FBgn0030955	979.589	5.46473	3.50105e-06	2
Dm::FBtr0089036P00443	Tsp42Er-RA	FBgn0033139	307.575	5.4669	2.65106e-05	2
Dm::FBtr0087044P00334	CG6429-RA	FBgn0046999	1385.25	5.48515	6.60971e-06	2
Dm::FBtr0087638P00744	CG6357-RA	FBgn0033875	2190.41	5.48821	0.000314452	2
Dm::FBtr0084153P00272	fit-RA	FBgn0038914	3220.86	5.49164	0.0039924	2
Dm::FBtr0071682P00447	CG15678-RA	FBgn0034647	234.782	5.50479	3.96198e-05	2
Dm::FBtr0084582P00852	p38c-RA	FBgn0046322	421.911	5.50735	1.62361e-05	2
Dm::FBtr0084153P00282	fit-RA	FBgn0038914	3411.19	5.56085	0.00340912	2
Dm::FBtr0089188P09662	Rfabg-RA	FBgn0087002	2393.22	5.576	0.00838819	2
Dm::FBtr0091498P00308	lectin-37Da-RA	FBgn0053532	372.813	5.5823	0.00642262	2
Dm::FBtr0086176P00426	Tsp42Eb-RA	FBgn0042086	384.86	5.58446	1.78706e-05	2
Dm::FBtr0073073P00130	Drs-RA	FBgn0010381	3439.33	5.59327	0.00188611	2
Dm::FBtr0083972P00005	TotC-RA	FBgn0044812	1041.45	5.59707	0.00469559	2
Dm::FBtr0084729P00173	CG13641-RA	FBgn0039239	301.005	5.5984	0.000101419	2
Dm::FBtr0072637P00289	LysX-RA	FBgn0004431	142.763	5.60787	8.00158e-05	2
Dm::FBtr0087799P00796	CG3884-RB	FBgn0033786	734.102	5.60917	0.001202	2
Dm::FBtr0088708P00223	PGRP-SC1b-RA	FBgn0033327	305.454	5.61451	9.25723e-05	2
Dm::FBtr0082339P01508	CG4757-RA	FBgn0027584	295.012	5.62748	5.29086e-05	2
Dm::FBtr0079787P01460	CG31886-RA	FBgn0032079	807.639	5.64288	0.000729833	2
Dm::FBtr0071854P00001	CG4269-RA	FBgn0034741	158.827	5.66006	0.000101419	2
Dm::FBtr0086927P01526	CG30104-RB	FBgn0050104	611.867	5.6653	6.23556e-06	2
Dm::FBtr0079593P00048	CG8353-RA	FBgn0032002	419.852	5.68249	2.11197e-05	2
Dm::FBtr0074362P00474	CG9673-RA	FBgn0030775	312.538	5.68376	3.66354e-05	2
Dm::FBtr0087044P00268	CG6429-RA	FBgn0046999	1262.53	5.72943	8.35537e-06	2
Dm::FBtr0077543P00160	CG31778-RA	FBgn0051778	3301.99	5.74486	2.04709e-05	2
Dm::FBtr0113034P00584	CG5096-RB	FBgn0032235	532.462	5.77304	0.00555658	2
Dm::FBtr0085403P02323	CG11951-RA	FBgn0039656	972.463	5.79411	9.12909e-05	2
Dm::FBtr0087168P00152	CG30098-RA	FBgn0050098	337.872	5.79662	2.9337e-05	2
Dm::FBtr0079607P01550	CG31901-RA	FBgn0051901	193.288	5.80375	0.00180461	2
Dm::FBtr0079551P00959	CG7227-RA	FBgn0031970	160.186	5.84038	2.69394e-05	2
Dm::FBtr0086927P01678	CG30104-RB	FBgn0050104	572.605	5.88156	1.05638e-05	2
Dm::FBtr0073059P00145	dro2-RA	FBgn0052279	570.315	5.88695	0.000333221	2
Dm::FBtr0088143P00167	CG30026-RA	FBgn0050026	585.873	5.91806	1.42526e-05	2
Dm::FBtr0074363P00491	spheroide-RA	FBgn0030774	268.51	5.92389	1.51615e-05	2
Dm::FBtr0076807P00502	PGRP-SD-RA	FBgn0035806	2994.82	5.9474	0.00034962	2
Dm::FBtr0073073P00143	Drs-RA	FBgn0010381	3008.4	5.95377	0.00119226	2
Dm::FBtr0087799P00681	CG3884-RB	FBgn0033786	1124.11	5.97855	0.00279726	2
Dm::FBtr0077543P00181	CG31778-RA	FBgn0051778	3966.96	5.97966	3.38184e-05	2
Dm::FBtr0088736P00237	CG12780-RA	FBgn0033301	770.091	5.98579	0.00248652	2
Dm::FBtr0079593P00058	CG8353-RA	FBgn0032002	366.281	5.98616	4.32541e-05	2
Dm::FBtr0076807P00474	PGRP-SD-RA	FBgn0035806	2918.13	5.99352	0.000327297	2
Dm::FBtr0072453P02416	CG9380-RB	FBgn0035094	549.054	5.99601	0.00703038	2
Dm::FBtr0087638P00643	CG6357-RA	FBgn0033875	3497.1	6.00662	0.000224453	2
Dm::FBtr0071854P00011	CG4269-RA	FBgn0034741	181.413	6.01047	1.44885e-05	2
Dm::FBtr0083971P00294	TotA-RA	FBgn0028396	8963.92	6.02623	0.000606551	2
Dm::FBtr0074363P00338	spheroide-RA	FBgn0030774	248.181	6.04272	7.0837e-05	2
Dm::FBtr0086176P00479	Tsp42Eb-RA	FBgn0042086	283.934	6.06978	9.36297e-06	2
Dm::FBtr0081222P01446	fon-RB	FBgn0032773	2691.77	6.07005	3.50105e-06	2
Dm::FBtr0088707P00223	PGRP-SC1a-RA	FBgn0043576	312.062	6.08957	2.73839e-05	2
Dm::FBtr0081829P00327	CG11671-RA	FBgn0037562	247.001	6.10523	0.00231772	2
Dm::FBtr0087720P01140	CG10814-RA	FBgn0033830	284.177	6.10767	0.000538144	2
Dm::FBtr0086927P01602	CG30104-RB	FBgn0050104	955.953	6.14821	5.30962e-06	2
Dm::FBtr0083038P01145	CG6912-RA	FBgn0038290	788.287	6.15477	6.35264e-06	2
Dm::FBtr0079551P01001	CG7227-RA	FBgn0031970	158.593	6.1794	6.18004e-05	2
Dm::FBtr0074363P00629	spheroide-RA	FBgn0030774	323.735	6.18956	3.41075e-05	2
Dm::FBtr0077895P01389	CG31664-RA	FBgn0051664	499.734	6.21364	3.21971e-05	2
Dm::FBtr0071862P00278	CG13510-RA	FBgn0034758	411.693	6.27646	9.63995e-05	2
Dm::FBtr0079607P01542	CG31901-RA	FBgn0051901	197.718	6.32517	0.00370855	2
Dm::FBtr0087044P00189	CG6429-RA	FBgn0046999	1533.73	6.36383	5.74406e-06	2
Dm::FBtr0075348P00514	PGRP-SB1-RA	FBgn0043578	1872.65	6.36412	4.77067e-05	2
Dm::FBtr0071389P00409	CG9686-RA	FBgn0030158	346.43	6.48283	1.2677e-05	2
Dm::FBtr0083470P00457	AttD-RA	FBgn0038530	194.727	6.49927	0.00253458	2
Dm::FBtr0076807P00447	PGRP-SD-RA	FBgn0035806	3619.89	6.52117	0.000519876	2
Dm::FBtr0089560P02479	CG6385-RA	FBgn0034276	402.945	6.53913	1.97594e-05	2
Dm::FBtr0089188P09963	Rfabg-RA	FBgn0087002	11670.8	6.56623	0.00516773	2
Dm::FBtr0083470P00362	AttD-RA	FBgn0038530	254.771	6.56639	0.000444162	2
Dm::FBtr0071854P00021	CG4269-RA	FBgn0034741	237.444	6.58992	5.19601e-05	2
Dm::FBtr0073509P00282	PGRP-SA-RA	FBgn0030310	986.363	6.64796	1.32166e-05	2
Dm::FBtr0087044P00262	CG6429-RA	FBgn0046999	1310.86	6.69869	4.84828e-06	2
Dm::FBtr0081829P00297	CG11671-RA	FBgn0037562	282.495	6.71163	0.00448411	2
Dm::FBtr0087799P00665	CG3884-RB	FBgn0033786	1528.56	6.73803	0.00350069	2
Dm::FBtr0087044P00173	CG6429-RA	FBgn0046999	1614.36	6.79562	1.40132e-06	2
Dm::FBtr0087279P00781	CG30090-RA	FBgn0050090	342.005	6.80309	0.00292774	2
Dm::FBtr0086176P00407	Tsp42Eb-RA	FBgn0042086	439.967	6.80949	3.44035e-05	2
Dm::FBtr0075348P00218	PGRP-SB1-RA	FBgn0043578	1003.54	6.84081	0.000113219	2
Dm::FBtr0087044P00256	CG6429-RA	FBgn0046999	1782.25	6.84423	6.23556e-06	2
Dm::FBtr0083972P00220	TotC-RA	FBgn0044812	1138.17	6.86607	0.00078391	2
Dm::FBtr0071862P00289	CG13510-RA	FBgn0034758	659.55	6.88182	1.11838e-05	2
Dm::FBtr0088655P00174	CG13749-RA	FBgn0033353	448.523	6.88847	2.85997e-05	2
Dm::FBtr0083140P00825	CG6687-RA	FBgn0038299	1132.95	6.98856	0.000127263	2
Dm::FBtr0071854P00024	CG4269-RA	FBgn0034741	286.084	7.04341	3.56452e-05	2
Dm::FBtr0087799P00725	CG3884-RB	FBgn0033786	1577.64	7.0826	0.00242489	2
Dm::FBtr0076749P00042	CG32368-RA	FBgn0052368	234.354	7.08677	6.65602e-06	2
Dm::FBtr0079551P01227	CG7227-RA	FBgn0031970	241.816	7.113	1.5267e-05	2
Dm::FBtr0086729P00152	IM23-RA	FBgn0034328	433.678	7.14866	1.84906e-06	2
Dm::FBtr0091930P00251	CG33926-RA	FBgn0053926	483.638	7.15924	0.00507543	2
Dm::FBtr0075388P00764	CG4680-RA	FBgn0036627	376.204	7.1681	1.0557e-06	2
Dm::FBtr0073062P00058	dro5-RA	FBgn0035434	310.437	7.24205	0.00191005	2
Dm::FBtr0085403P02384	CG11951-RA	FBgn0039656	1773.15	7.26432	7.42861e-05	2
Dm::FBtr0080592P00598	CG16876-RA	FBgn0260011	184.079	7.27043	1.20573e-05	2
Dm::FBtr0086621P00039	DptB-RA	FBgn0034407	431.735	7.27513	8.41397e-05	2
Dm::FBtr0070211P00639	Tsp2A-RA	FBgn0024361	625.242	7.28408	5.91954e-05	2
Dm::FBtr0080284P01897	CG16965-RA	FBgn0032387	1351.19	7.34044	2.92705e-06	2
Dm::FBtr0087168P00278	CG30098-RA	FBgn0050098	431.329	7.34753	1.29002e-06	2
Dm::FBtr0080592P00589	CG16876-RA	FBgn0260011	217.755	7.35342	3.89353e-06	2
Dm::FBtr0075154P00454	Tsp74F-RA	FBgn0036769	613.105	7.36173	1.03538e-05	2
Dm::FBtr0075388P00936	CG4680-RA	FBgn0036627	334.777	7.3708	9.20987e-07	2
Dm::FBtr0085403P02200	CG11951-RA	FBgn0039656	1257.27	7.40423	7.62255e-05	2
Dm::FBtr0091930P00215	CG33926-RA	FBgn0053926	705.21	7.40432	0.00707377	2
Dm::FBtr0073377P00095	CG15210-RA	FBgn0040850	382.01	7.45969	1.85901e-05	2
Dm::FBtr0074321P00561	CG4653-RA	FBgn0030776	353.601	7.46071	0.000501146	2
Dm::FBtr0089560P02602	CG6385-RA	FBgn0034276	531.705	7.5362	4.12247e-05	2
Dm::FBtr0086171P00565	Tsp42Ea-RA	FBgn0029508	5751.14	7.59216	2.16699e-06	2
Dm::FBtr0075348P00308	PGRP-SB1-RA	FBgn0043578	1209.73	7.61415	1.05638e-05	2
Dm::FBtr0084729P00318	CG13641-RA	FBgn0039239	958.754	7.61674	5.00968e-06	2
Dm::FBtr0083140P00995	CG6687-RA	FBgn0038299	1153.27	7.6827	1.93529e-05	2
Dm::FBtr0110880P01749	CG7255-RG	FBgn0036493	709.37	7.75985	2.04468e-06	2
Dm::FBtr0088708P00489	PGRP-SC1b-RA	FBgn0033327	308.207	7.79196	7.29732e-06	2
Dm::FBtr0077080P00792	CG32412-RA	FBgn0052412	1384.47	7.8525	1.87643e-06	2
Dm::FBtr0088655P00162	CG13749-RA	FBgn0033353	589.548	7.86816	9.24037e-05	2
Dm::FBtr0087279P00574	CG30090-RA	FBgn0050090	272.967	8.01109	1.71558e-06	2
Dm::FBtr0073062P00010	dro5-RA	FBgn0035434	325.143	8.03414	1.0713e-05	2
Dm::FBtr0110880P01453	CG7255-RG	FBgn0036493	490.308	8.05184	8.02033e-06	2
Dm::FBtr0073509P00258	PGRP-SA-RA	FBgn0030310	1914.22	8.06403	3.58452e-06	2
Dm::FBtr0087438P00381	AttB-RA	FBgn0041581	314.222	8.0676	2.12761e-06	2
Dm::FBtr0086903P01339	CG6484-RA	FBgn0034247	5280.06	8.08203	1.0653e-05	2
Dm::FBtr0081829P00363	CG11671-RA	FBgn0037562	294.303	8.12368	0.000846313	2
Dm::FBtr0087436P00105	Dro-RA	FBgn0010388	278.885	8.2113	9.07022e-06	2
Dm::FBtr0083140P00968	CG6687-RA	FBgn0038299	1560.94	8.21462	6.65949e-06	2
Dm::FBtr0091930P00179	CG33926-RA	FBgn0053926	476.793	8.31147	0.00751705	2
Dm::FBtr0083936P02683	Nep4-RB	FBgn0038818	439.655	8.37084	3.66846e-06	2
Dm::FBtr0082312P01522	CG31272-RA	FBgn0051272	839.697	8.44186	0.00665266	2
Dm::FBtr0075154P00539	Tsp74F-RA	FBgn0036769	867.566	8.53603	1.05456e-05	2
Dm::FBtr0088655P00216	CG13749-RA	FBgn0033353	597.335	8.58089	2.54703e-05	2
Dm::FBtr0086621P00075	DptB-RA	FBgn0034407	386.56	8.6188	3.41075e-05	2
Dm::FBtr0091930P00538	CG33926-RA	FBgn0053926	655.418	8.77632	0.000561471	2
Dm::FBtr0086729P00170	IM23-RA	FBgn0034328	882.601	8.84148	2.03541e-07	2
Dm::FBtr0110880P01753	CG7255-RG	FBgn0036493	707.507	8.87176	3.48856e-06	2
Dm::FBtr0087437P00384	AttA-RA	FBgn0012042	353.668	8.90821	1.9831e-05	2
Dm::FBtr0087279P00587	CG30090-RA	FBgn0050090	282.07	8.95491	1.29791e-06	2
Dm::FBtr0073509P00395	PGRP-SA-RA	FBgn0030310	2287.6	8.97377	3.19636e-07	2
Dm::FBtr0087279P00578	CG30090-RA	FBgn0050090	293.969	8.99853	3.81681e-06	2
Dm::FBtr0082312P01608	CG31272-RA	FBgn0051272	686.61	9.02371	0.00733329	2
Dm::FBtr0091498P00443	lectin-37Da-RA	FBgn0053532	492.709	9.03461	0.00231312	2
Dm::FBtr0087318P00660	CG30083-RA	FBgn0050083	471.648	9.08499	1.55303e-05	2
Dm::FBtr0073377P00111	CG15210-RA	FBgn0040850	692.997	9.11142	1.71558e-06	2
Dm::FBtr0081829P00305	CG11671-RA	FBgn0037562	265.046	9.11298	0.00139048	2
Dm::FBtr0087168P00365	CG30098-RA	FBgn0050098	686.662	9.168	3.93582e-06	2
Dm::FBtr0088191P00258	CG9080-RA	FBgn0033593	1747.75	9.1821	1.37613e-05	2
Dm::FBtr0083972P00133	TotC-RA	FBgn0044812	2695.29	9.20705	0.000531667	2
Dm::FBtr0076749P00001	CG32368-RA	FBgn0052368	375.806	9.2481	1.0658e-05	2
Dm::FBtr0086176P00554	Tsp42Eb-RA	FBgn0042086	1360.96	9.36152	0.00013655	2
Dm::FBtr0073509P00533	PGRP-SA-RA	FBgn0030310	3723.95	9.37522	3.12382e-07	2
Dm::FBtr0110880P01746	CG7255-RG	FBgn0036493	978.155	9.44224	3.24004e-06	2
Dm::FBtr0073509P00549	PGRP-SA-RA	FBgn0030310	3042.05	9.47354	8.34334e-07	2
Dm::FBtr0091930P00298	CG33926-RA	FBgn0053926	961.749	9.68371	0.00452442	2
Dm::FBtr0110880P01739	CG7255-RG	FBgn0036493	1189.11	9.69921	1.00373e-06	2
Dm::FBtr0080592P00607	CG16876-RA	FBgn0260011	236.292	9.76801	2.94975e-06	2
Dm::FBtr0088143P00362	CG30026-RA	FBgn0050026	2075.82	9.78653	2.12761e-06	2
Dm::FBtr0086621P00185	DptB-RA	FBgn0034407	630.545	9.84398	9.04856e-05	2
Dm::FBtr0074362P00541	CG9673-RA	FBgn0030775	603.35	9.85351	3.8631e-05	2
Dm::FBtr0074820P00133	CG6981-RB	FBgn0036945	809.845	9.86847	7.48754e-07	2
Dm::FBtr0076749P00192	CG32368-RA	FBgn0052368	391.032	9.97422	6.04063e-05	2
Dm::FBtr0087318P00676	CG30083-RA	FBgn0050083	482.34	10.1283	1.0658e-05	2
Dm::FBtr0091498P00471	lectin-37Da-RA	FBgn0053532	620.953	10.1485	0.00383749	2
Dm::FBtr0073377P00144	CG15210-RA	FBgn0040850	603.961	10.1557	1.57571e-06	2
Dm::FBtr0073509P00523	PGRP-SA-RA	FBgn0030310	4859.25	10.1726	4.72346e-07	2
Dm::FBtr0073062P00001	dro5-RA	FBgn0035434	273.996	10.1762	4.12433e-06	2
Dm::FBtr0088709P00143	PGRP-SC2-RA	FBgn0043575	500.335	10.1913	4.05037e-06	2
Dm::FBtr0075154P00646	Tsp74F-RA	FBgn0036769	891.068	10.1947	6.4097e-06	2
Dm::FBtr0088707P00488	PGRP-SC1a-RA	FBgn0043576	499.399	10.2429	1.09789e-05	2
Dm::FBtr0076749P00014	CG32368-RA	FBgn0052368	474.261	10.2844	3.56452e-05	2
Dm::FBtr0110880P01742	CG7255-RG	FBgn0036493	1134.66	10.2903	9.28913e-07	2
Dm::FBtr0081829P00281	CG11671-RA	FBgn0037562	325.781	10.3281	0.00191005	2
Dm::FBtr0088191P00282	CG9080-RA	FBgn0033593	2215.28	10.4196	5.59492e-06	2
Dm::FBtr0110880P01765	CG7255-RG	FBgn0036493	1266.72	10.4277	4.5851e-06	2
Dm::FBtr0075154P00591	Tsp74F-RA	FBgn0036769	751.642	10.5605	4.75535e-06	2
Dm::FBtr0086620P00195	Dpt-RA	FBgn0004240	237.734	10.6143	3.61105e-06	2
Dm::FBtr0077080P00852	CG32412-RA	FBgn0052412	2348.37	10.6188	8.60707e-07	2
Dm::FBtr0086729P00284	IM23-RA	FBgn0034328	1606.49	10.6639	3.12382e-07	2
Dm::FBtr0081222P01646	fon-RB	FBgn0032773	8980.76	10.6883	1.73009e-05	2
Dm::FBtr0085307P00779	CG9989-RA	FBgn0039593	393.669	10.7508	8.34334e-07	2
Dm::FBtr0074820P00160	CG6981-RB	FBgn0036945	1257.12	10.7509	6.37304e-08	2
Dm::FBtr0073377P00002	CG15210-RA	FBgn0040850	545.719	10.7827	3.14848e-07	2
Dm::FBtr0083972P00307	TotC-RA	FBgn0044812	6032.53	10.8581	0.000246242	2
Dm::FBtr0091498P00464	lectin-37Da-RA	FBgn0053532	607.445	10.9458	0.00575978	2
Dm::FBtr0091498P00429	lectin-37Da-RA	FBgn0053532	595.141	10.9796	0.00312377	2
Dm::FBtr0088143P00657	CG30026-RA	FBgn0050026	2519.35	11.0363	2.04468e-06	2
Dm::FBtr0081003P00596	CG18563-RA	FBgn0032639	420.666	11.1261	9.81342e-07	2
Dm::FBtr0083972P00147	TotC-RA	FBgn0044812	4562.93	11.2	0.000691971	2
Dm::FBtr0087168P00522	CG30098-RA	FBgn0050098	1024.63	11.3579	7.28935e-06	2
Dm::FBtr0073377P00124	CG15210-RA	FBgn0040850	738.316	11.511	5.65299e-07	2
Dm::FBtr0086729P00280	IM23-RA	FBgn0034328	2275.6	11.5288	6.26875e-07	2
Dm::FBtr0086729P00272	IM23-RA	FBgn0034328	2753.4	11.6119	1.74158e-07	2
Dm::FBtr0091498P00458	lectin-37Da-RA	FBgn0053532	551.588	11.6283	0.00396454	2
Dm::FBtr0087653P00321	AttC-RA	FBgn0041579	418.078	11.7462	2.17225e-07	2
Dm::FBtr0086620P00221	Dpt-RA	FBgn0004240	307.693	11.7929	5.37782e-06	2
Dm::FBtr0076749P00027	CG32368-RA	FBgn0052368	541.691	12.0347	4.23355e-06	2
Dm::FBtr0083890P00016	MtnB-RA	FBgn0002869	1217.56	12.0598	0.000109276	2
Dm::FBtr0086729P00268	IM23-RA	FBgn0034328	2699.75	12.0792	5.02633e-07	2
Dm::FBtr0073377P00033	CG15210-RA	FBgn0040850	656.703	12.1298	9.20987e-07	2
Dm::FBtr0074321P00506	CG4653-RA	FBgn0030776	796.295	12.1715	0.0001578	2
Dm::FBtr0073062P00063	dro5-RA	FBgn0035434	425.338	12.2515	4.84828e-06	2
Dm::FBtr0074820P00305	CG6981-RB	FBgn0036945	1685.01	12.2857	4.87527e-08	2
Dm::FBtr0073377P00017	CG15210-RA	FBgn0040850	496.019	12.3515	1.39913e-06	2
Dm::FBtr0073062P00066	dro5-RA	FBgn0035434	472.677	12.3774	1.0653e-05	2
Dm::FBtr0087436P00111	Dro-RA	FBgn0010388	348.569	12.6228	8.50504e-07	2
Dm::FBtr0086729P00276	IM23-RA	FBgn0034328	3166.3	12.7112	3.13485e-07	2
Dm::FBtr0088191P00306	CG9080-RA	FBgn0033593	2996.28	12.996	1.32166e-05	2
Dm::FBtr0081003P00699	CG18563-RA	FBgn0032639	250.417	13.0687	3.56452e-05	2
Dm::FBtr0088143P00680	CG30026-RA	FBgn0050026	3553.98	13.084	2.41646e-06	2
Dm::FBtr0085307P00915	CG9989-RA	FBgn0039593	421.166	13.2271	1.36483e-06	2
Dm::FBtr0079593P00185	CG8353-RA	FBgn0032002	1549.38	13.2442	4.43653e-07	2
Dm::FBtr0088655P00333	CG13749-RA	FBgn0033353	677.703	13.3182	2.04468e-06	2
Dm::FBtr0087436P00136	Dro-RA	FBgn0010388	693.62	13.4673	6.1412e-06	2
Dm::FBtr0074820P00239	CG6981-RB	FBgn0036945	1463.84	13.5137	1.18417e-07	2
Dm::FBtr0074820P00151	CG6981-RB	FBgn0036945	1104.02	13.5389	5.84896e-08	2
Dm::FBtr0076312P02633	CG6640-RA	FBgn0262007	870.664	13.854	0.00746337	2
Dm::FBtr0087436P00120	Dro-RA	FBgn0010388	486.751	13.8771	2.04871e-06	2
Dm::FBtr0071543P01305	Cht4-RA	FBgn0022700	590.486	14.0194	0.0034989	2
Dm::FBtr0074362P00716	CG9673-RA	FBgn0030775	2133.15	14.1715	8.21163e-05	2
Dm::FBtr0083890P00035	MtnB-RA	FBgn0002869	1825.34	14.2202	0.000109276	2
Dm::FBtr0079551P01375	CG7227-RA	FBgn0031970	828.279	14.4123	8.34334e-07	2
Dm::FBtr0083890P00029	MtnB-RA	FBgn0002869	1883.8	14.7545	9.47787e-05	2
Dm::FBtr0079593P00334	CG8353-RA	FBgn0032002	1667.04	14.9946	9.28913e-07	2
Dm::FBtr0087436P00128	Dro-RA	FBgn0010388	533.429	15.0258	1.32465e-05	2
Dm::FBtr0080592P00559	CG16876-RA	FBgn0260011	434.899	15.2787	2.09077e-06	2
Dm::FBtr0086620P00233	Dpt-RA	FBgn0004240	330.737	15.6427	1.29791e-06	2
Dm::FBtr0079593P00454	CG8353-RA	FBgn0032002	3074.5	15.7237	7.48754e-07	2
Dm::FBtr0073062P00115	dro5-RA	FBgn0035434	1691.2	16.0386	6.52261e-05	2
Dm::FBtr0074820P00430	CG6981-RB	FBgn0036945	3539.11	16.1076	2.47487e-08	2
Dm::FBtr0076749P00072	CG32368-RA	FBgn0052368	805.079	16.1098	5.74406e-06	2
Dm::FBtr0087168P00728	CG30098-RA	FBgn0050098	2246.15	16.1472	1.03538e-05	2
Dm::FBtr0086621P00283	DptB-RA	FBgn0034407	1069.01	16.2984	2.04125e-05	2
Dm::FBtr0083890P00068	MtnB-RA	FBgn0002869	1760.32	16.3436	7.30332e-05	2
Dm::FBtr0076749P00094	CG32368-RA	FBgn0052368	847.344	16.3468	4.17399e-05	2
Dm::FBtr0083890P00055	MtnB-RA	FBgn0002869	1691.54	16.3791	7.94584e-05	2
Dm::FBtr0083890P00042	MtnB-RA	FBgn0002869	1848.74	16.414	6.35247e-05	2
Dm::FBtr0086621P00263	DptB-RA	FBgn0034407	1148.66	16.4387	2.45282e-05	2
Dm::FBtr0076749P00083	CG32368-RA	FBgn0052368	994.704	16.586	1.36483e-06	2
Dm::FBtr0083890P00061	MtnB-RA	FBgn0002869	1779.92	17.1371	9.35656e-05	2
Dm::FBtr0081829P00265	CG11671-RA	FBgn0037562	386.281	17.4643	0.000292619	2
Dm::FBtr0087653P00383	AttC-RA	FBgn0041579	538.223	17.5149	5.57477e-08	2
Dm::FBtr0081004P00944	CG6639-RA	FBgn0032638	256.419	17.7029	3.41075e-05	2
Dm::FBtr0086620P00245	Dpt-RA	FBgn0004240	378.11	17.8658	1.34944e-06	2
Dm::FBtr0079593P00427	CG8353-RA	FBgn0032002	3951.31	17.8884	3.36375e-07	2
Dm::FBtr0087653P00152	AttC-RA	FBgn0041579	502.554	17.9553	3.12382e-07	2
Dm::FBtr0076259P00570	CG14153-RA	FBgn0036094	1226.36	18.0477	1.16446e-07	2
Dm::FBtr0071854P00105	CG4269-RA	FBgn0034741	495.085	18.277	5.96895e-08	2
Dm::FBtr0081003P00959	CG18563-RA	FBgn0032639	416.287	18.3025	4.9178e-06	2
Dm::FBtr0074820P00413	CG6981-RB	FBgn0036945	5482.32	18.3482	3.6008e-08	2
Dm::FBtr0083890P00048	MtnB-RA	FBgn0002869	2249.89	18.6022	4.36602e-05	2
Dm::FBtr0079593P00439	CG8353-RA	FBgn0032002	4445.46	18.6467	3.36375e-07	2
Dm::FBtr0071854P00249	CG4269-RA	FBgn0034741	488.641	18.7476	1.76553e-07	2
Dm::FBtr0073062P00126	dro5-RA	FBgn0035434	1692.45	18.8409	9.41523e-05	2
Dm::FBtr0085307P00967	CG9989-RA	FBgn0039593	868.071	19.6915	4.87527e-08	2
Dm::FBtr0080592P00768	CG16876-RA	FBgn0260011	546.947	20.0056	3.12382e-07	2
Dm::FBtr0086621P00236	DptB-RA	FBgn0034407	1539.62	20.9784	1.22405e-05	2
Dm::FBtr0071854P00220	CG4269-RA	FBgn0034741	794.49	23.0384	4.87527e-08	2
Dm::FBtr0088135P00119	CG7763-RA	FBgn0040503	415.497	23.9376	5.23417e-06	2
Dm::FBtr0073062P00138	dro5-RA	FBgn0035434	2196.44	25.7677	2.02882e-05	2
Dm::FBtr0087653P00456	AttC-RA	FBgn0041579	1313.04	26.3565	6.37304e-08	2
Dm::FBtr0071854P00202	CG4269-RA	FBgn0034741	940.411	28.7075	4.87527e-08	2
Dm::FBtr0088709P00467	PGRP-SC2-RA	FBgn0043575	1711.32	28.9161	3.85801e-07	2
Dm::FBtr0088709P00309	PGRP-SC2-RA	FBgn0043575	2266.28	29.5663	2.94009e-06	2
Dm::FBtr0087653P00598	AttC-RA	FBgn0041579	1983.22	30.0537	6.37304e-08	2
Dm::FBtr0088709P00391	PGRP-SC2-RA	FBgn0043575	2277.11	30.7275	2.41646e-06	2
Dm::FBtr0088709P00301	PGRP-SC2-RA	FBgn0043575	1921.06	33.9402	3.47249e-07	2
Dm::FBtr0088709P00420	PGRP-SC2-RA	FBgn0043575	2471.48	34.1197	3.12382e-07	2
Dm::FBtr0088709P00293	PGRP-SC2-RA	FBgn0043575	1880.4	34.8593	3.12382e-07	2
Dm::FBtr0087653P00544	AttC-RA	FBgn0041579	2690.19	36.4253	8.4215e-08	2
Dm::FBtr0088135P00288	CG7763-RA	FBgn0040503	830.554	44.3226	3.12382e-07	2
Dm::FBtr0088135P00474	CG7763-RA	FBgn0040503	886.079	46.8316	7.08458e-08	2
Dm::FBtr0081003P00842	CG18563-RA	FBgn0032639	1039.92	47.8232	1.7043e-07	2
Dm::FBtr0088135P00045	CG7763-RA	FBgn0040503	823.165	56.8065	6.98102e-08	2
Dm::FBtr0088135P00035	CG7763-RA	FBgn0040503	813.054	57.2984	1.49702e-07	2
Dm::FBtr0088135P00459	CG7763-RA	FBgn0040503	1356.72	57.3275	5.96895e-08	2
Dm::FBtr0088135P00030	CG7763-RA	FBgn0040503	716.084	59.5342	5.57477e-08	2
[truncated: 1,099 more rows]
