# Supplementary material for: dJun and Vri/dNFIL3 Are Major Regulators of Cardiac Aging in Drosophila
Source: PLoS Genet. 2012 Nov 29;8(11):e1003081. doi: 10.1371/journal.pgen.1003081 (PMC3510041; doi:10.1371/journal.pgen.1003081)
Supplement: Table S2 — (Related to Table 1.) Differentially expressed genes. Unique differentially expressed genes between 10 days and 40 days are listed. FlyBase unique identifier (FB ID), gene symbol and computer gene numbers (annotation ID) are indicated. Seven FlyBase identifiers correspond to annotations withdrawn from the latest version of FlyBase and are indicated as gray cells at the end of the spreadsheet. For each gene, the mean signal intensity is indicated (<signal>), together with the mean value of the fold change (<FC>) and the corrected P value, as calculated using limma software (see Experimental procedure). Clusters 1 and 2 correspond to genes repressed and induced, respectively, at 40 days of age relative to 10 days of age. (XLSX) [file pgen.1003081.s008.xlsx]

## Sheet: Table S2
Table S2 (related to Table 1): Differentially expressed genes.
FB_ID	Symbol	annotation_ID	<Signal>	<FC>	Corrected Pval (min)	Cluster
FBgn0040503	CG7763	CG7763	826.48	53.6514	5.57477e-08	2
FBgn0032638	CG6639	CG6639	540.057	43.9775	6.37304e-08	2
FBgn0043575	PGRP-SC2	CG14745	1649.06	25.7366	3.12382e-07	2
FBgn0041579	AttC	CG4740	1089.24	20.6666	5.57477e-08	2
FBgn0032639	CG18563	CG18563	447.667	18.7363	1.7043e-07	2
FBgn0002869	MtnB	CG4312	1782.14	15.7388	4.36602e-05	2
FBgn0034741	CG4269	CG4269	447.799	14.2593	4.87527e-08	2
FBgn0262007	CG42825	CG42825	870.664	13.854	0.00746337	2
FBgn0035434	dro5	CG10812	923.461	13.8411	4.12433e-06	2
FBgn0036945	CG6981	CG6981	1945.85	12.3052	2.47487e-08	2
FBgn0052368	CG32368	CG32368	583.034	12.2089	1.36483e-06	2
FBgn0032002	CG8353	CG8353	1972.95	12.1897	3.36375e-07	2
FBgn0011224	heph	CG31000	814.772	12.0727	1.22405e-05	2
FBgn0260011	nimC4	CG16876	323.994	11.9352	3.12382e-07	2
FBgn0050098	CG30098	CG30098	945.328	9.96346	1.29002e-06	2
FBgn0040850	CG15210	CG15210	548.954	9.80966	3.14848e-07	2
FBgn0053532	lectin-37Da	CG33532	540.108	9.71986	0.00231312	2
FBgn0034328	IM23	CG15066	1745.92	9.61074	1.74158e-07	2
FBgn0004240	Dpt	CG12763	246.239	9.35205	1.29791e-06	2
FBgn0022700	Cht4	CG3986	388.919	9.24424	0.0034989	2
FBgn0010381	Drs	CG10810	344.31	9.08256	8.50504e-07	2
FBgn0037562	CG11671	CG11671	283.292	8.99386	0.000292619	2
FBgn0031970	CG7227	CG7227	347.219	8.38628	8.34334e-07	2
FBgn0036493	CG7255	CG7255	818.215	8.27424	9.28913e-07	2
FBgn0053926	CG33926	CG33926	656.562	8.26701	0.000561471	2
FBgn0043576	PGRP-SC1a	CG14746	405.731	8.16623	1.09789e-05	2
FBgn0039593	CG9989	CG9989	308.003	7.80324	4.87527e-08	2
FBgn0038299	Spn88Eb	CG6687	1282.39	7.62862	6.65949e-06	2
FBgn0030775	CG9673	CG9673	719.301	7.5264	2.45282e-05	2
FBgn0030310	PGRP-SA	CG11709	2146.2	7.29535	3.12382e-07	2
FBgn0036627	CG4680	CG4680	355.49	7.26945	9.20987e-07	2
FBgn0044812	TotC	CG31508	2235.6	7.25365	0.000246242	2
FBgn0033353	CG13749	CG13749	439.822	7.25052	2.04468e-06	2
FBgn0034276	CG6385	CG6385	467.325	7.03766	1.97594e-05	2
FBgn0036769	Tsp74F	CG5492	584.056	6.90493	4.75535e-06	2
FBgn0033593	Listericin	CG9080	1247.55	6.85928	5.59492e-06	2
FBgn0033327	PGRP-SC1b	CG8577	306.83	6.70323	7.29732e-06	2
FBgn0038530	AttD	CG7629	224.749	6.53283	0.000444162	2
FBgn0050026	CG30026	CG30026	1186.7	6.52293	2.04468e-06	2
FBgn0050083	CG30083	CG30083	319.387	6.45162	1.0658e-05	2
FBgn0051272	CG31272	CG31272	534.928	6.43739	0.00648306	2
FBgn0039656	CG11951	CG11951	1078.79	6.17246	7.42861e-05	2
FBgn0087002	Rfabg	CG11064	7031.99	6.07112	0.00516773	2
FBgn0033786	CG3884	CG3884	1099.41	6.01113	0.001202	2
FBgn0035094	CG9380	CG9380	549.054	5.99601	0.00703038	2
FBgn0042086	Tsp42Eb	CG18816	480.27	5.91215	9.36297e-06	2
FBgn0052412	CG32412	CG32412	920.42	5.89847	8.60707e-07	2
FBgn0050090	CG30090	CG30090	214.859	5.86363	1.29791e-06	2
FBgn0032773	fon	CG15825	3293.78	5.84977	2.17374e-06	2
FBgn0038818	Nep4	CG4058	302.312	5.75746	3.66846e-06	2
FBgn0046999	CG6429	CG6429	1218.13	5.72697	1.40132e-06	2
FBgn0033301	CG12780	CG12780	544.886	5.58383	0.00248652	2
FBgn0032235	CG5096	CG5096	609.676	5.56022	0.00555658	2
FBgn0030776	CG4653	CG4653	301.313	5.48032	0.0001578	2
FBgn0034552	CG17999	CG17999	155.477	5.39565	7.7993e-05	2
FBgn0051664	CG31664	CG31664	352.191	5.22836	5.37782e-06	2
FBgn0036094	CG14153	CG14153	302.721	5.21647	1.16446e-07	2
FBgn0043578	PGRP-SB1	CG9681	813.642	5.1853	1.05638e-05	2
FBgn0041581	AttB	CG18372	217.496	5.02583	2.12761e-06	2
FBgn0046322	p38c	CG33338	267.667	5.0035	9.79903e-06	2
FBgn0028396	TotA	CG31509	2740.84	4.87386	0.000552506	2
FBgn0033875	CG6357	CG6357	1877.61	4.80443	0.000224453	2
FBgn0038914	fit	CG17820	1892.45	4.79566	0.00118988	2
FBgn0003961	Uro	CG7171	330.847	4.79538	0.00873831	2
FBgn0051778	CG31778	CG31778	1801.88	4.75194	2.04709e-05	2
FBgn0039239	CG13641	CG13641	384.151	4.65482	5.00968e-06	2
FBgn0050104	CG30104	CG30104	492.852	4.61387	5.30962e-06	2
FBgn0032387	CG16965	CG16965	501.917	4.58462	2.17374e-06	2
FBgn0024361	Tsp2A	CG11415	271.573	4.57948	5.91954e-05	2
FBgn0012042	AttA	CG10146	206.996	4.56304	6.43821e-06	2
FBgn0020416	Idgf1	CG4472	1734.72	4.50266	6.4775e-06	2
FBgn0051901	Mur29B	CG31901	182.295	4.49168	0.00180461	2
FBgn0030594	CG9509	CG9509	309.662	4.466	0.0077599	2
FBgn0029508	Tsp42Ea	CG18817	1609	4.43655	2.16699e-06	2
FBgn0032087	CG9568	CG9568	408.686	4.41807	0.00102022	2
FBgn0030774	spheroide	CG9675	226.23	4.40573	1.51615e-05	2
FBgn0002069	Aats-asp	CG3821	1847.05	4.3829	0.00119226	2
FBgn0031694	Cyp4ac2	CG17970	1542.44	4.36738	0.000213818	2
FBgn0053192	MtnD	CG33192	522.158	4.36596	3.28951e-05	2
FBgn0034758	CG13510	CG13510	354.7	4.32188	1.00063e-05	2
FBgn0032079	CG31886	CG31886	429.234	4.3001	0.000729833	2
FBgn0035806	PGRP-SD	CG7496	1405.35	4.28658	7.30332e-05	2
FBgn0050281	CG30281	CG30281	2263.08	4.25426	4.76873e-05	2
FBgn0030158	CG9686	CG9686	253.822	4.19283	8.21783e-06	2
FBgn0029507	Tsp42Ed	CG12846	5477.81	4.15747	5.30962e-06	2
FBgn0011705	rost	CG9552	2123.91	4.148	0.00564775	2
FBgn0039464	CG6330	CG6330	1335.37	4.11264	5.96391e-05	2
FBgn0034247	CG6484	CG6484	1690.71	4.09693	1.0653e-05	2
FBgn0053329	Sp212	CG33329	375.917	4.03227	1.5267e-05	2
FBgn0051606	CG31606	CG31606	431.141	3.98581	0.000452484	2
FBgn0038290	CG6912	CG6912	396.029	3.96226	6.35264e-06	2
FBgn0053258	CG33258	CG33258	567.01	3.9317	0.00653969	2
FBgn0050280	CG30280	CG30280	485.876	3.89058	4.3268e-05	2
FBgn0042175	CG18858	CG18858	1449	3.8761	1.24917e-05	2
FBgn0052185	CG32185	CG32185	112.976	3.8359	0.00402505	2
FBgn0035968	CG4484	CG4484	228.374	3.82982	8.50926e-05	2
FBgn0046689	Takl1	CG31421	123.189	3.79554	0.0087412	2
FBgn0025628	CG4199	CG4199	1684.6	3.77062	6.6393e-05	2
FBgn0029506	Tsp42Ee	CG10106	687.964	3.76807	0.000352167	2
FBgn0027584	CG4757	CG4757	216.209	3.76467	5.29086e-05	2
FBgn0034647	pirk	CG15678	178.997	3.74496	3.96198e-05	2
FBgn0033139	Tsp42Er	CG12837	201.103	3.73475	1.44189e-05	2
FBgn0034417	CG15117	CG15117	341.61	3.72662	1.78706e-05	2
FBgn0034512	CG18067	CG18067	9590.15	3.72117	0.000549059	2
FBgn0003390	shf	CG3135	1164.21	3.71298	6.54095e-06	2
FBgn0034736	CG6018	CG6018	332.642	3.69569	0.000213818	2
FBgn0015037	Cyp4p1	CG10842	2076.47	3.64583	3.9311e-06	2
FBgn0034759	CG13511	CG13511	257.102	3.63984	4.05037e-06	2
FBgn0033830	CG10814	CG10814	158.313	3.60187	0.000538144	2
FBgn0035583	CG13704	CG13704	833.369	3.59487	0.000209292	2
FBgn0027569	cert	CG7207	814.064	3.58956	0.00195414	2
FBgn0038412	Zip3	CG6898	214.124	3.56553	9.06267e-07	2
FBgn0024321	NK7.1	CG8524	425.808	3.56233	4.17399e-05	2
FBgn0037396	CG11459	CG11459	407.397	3.55365	3.50367e-05	2
FBgn0030955	CG6891	CG6891	680.785	3.55202	3.50105e-06	2
FBgn0052279	dro2	CG32279	271.212	3.54649	0.000333221	2
FBgn0025692	CG3814	CG3814	226.552	3.53332	3.43722e-05	2
FBgn0002968	Nrg	CG1634	553.076	3.52401	8.69376e-06	2
FBgn0003328	scb	CG8095	145.088	3.51998	5.27335e-05	2
FBgn0010246	Myo61F	CG9155	215.361	3.51674	0.00039406	2
FBgn0033821	CG10799	CG10799	2650.24	3.50672	0.00193211	2
FBgn0038321	CG6218	CG6218	834.1	3.48571	0.000718605	2
FBgn0004179	Csp	CG6395	9066	3.48041	0.000197556	2
FBgn0040285	Scamp	CG9195	844.051	3.4755	2.07579e-05	2
FBgn0034117	CG7997	CG7997	6372.52	3.46528	0.000800504	2
FBgn0023213	eIF4G	CG10811	1721.7	3.43955	0.00455751	2
FBgn0067905	IM14	CG33990	8898.5	3.43475	0.00837077	2
FBgn0039900	Syt7	CG2381	198.406	3.39813	2.8622e-05	2
FBgn0032665	CG15152	CG15152	274.91	3.37901	0.001646	2
FBgn0038095	Cyp304a1	CG7241	241.561	3.37593	0.000992137	2
FBgn0031693	Cyp4ac1	CG14032	527.206	3.37548	0.00020267	2
FBgn0031317	CG5118	CG5118	680.783	3.34304	0.0010322	2
FBgn0030040	CG15347	CG15347	985.952	3.33544	2.04468e-06	2
FBgn0000042	Act5C	CG4027	1572.15	3.32294	3.61105e-06	2
FBgn0085405	CG34376	CG34376	1337.06	3.3191	0.00118147	2
FBgn0039886	CG2003	CG2003	883.323	3.30675	0.000144805	2
FBgn0031490	CG17264	CG17264	207.775	3.27012	0.00284806	2
FBgn0004431	LysX	CG9120	115.957	3.25673	8.00158e-05	2
FBgn0261551	CG42669	CG42669	225.931	3.24799	8.81632e-05	2
FBgn0043841	vir-1	CG31764	3793.73	3.21509	3.21549e-05	2
FBgn0014865	Mtk	CG8175	148.56	3.20066	2.14204e-05	2
FBgn0035770	pst	CG8588	1795.68	3.19083	0.000109276	2
FBgn0053460	CG33460	CG33460	149.955	3.19028	3.28425e-06	2
FBgn0052638	CG32638	CG32638	688.128	3.1881	4.4663e-05	2
FBgn0034200	CG11395	CG11395	6554.6	3.18535	3.21971e-05	2
FBgn0052091	CG32091	CG32091	1022.84	3.16566	0.00118014	2
FBgn0033928	Arc2	CG13941	1439.77	3.14493	0.000624984	2
FBgn0034290	CG5773	CG5773	1217.78	3.14092	0.00583145	2
FBgn0036410	CG8100	CG8100	123.973	3.13812	0.00169392	2
FBgn0031470	CG18557	CG18557	110.087	3.13102	6.82745e-05	2
FBgn0035049	Mmp1	CG4859	352.924	3.11544	1.57724e-05	2
FBgn0014163	fax	CG4609	308.417	3.10253	1.78901e-05	2
FBgn0036337	CG11255	CG11255	612.76	3.10217	0.00666261	2
FBgn0260474	CG30002	CG30002	2881.94	3.09592	0.00152569	2
FBgn0039611	CG14528	CG14528	1454.06	3.08917	0.00035233	2
FBgn0034709	CG3074	CG3074	425.548	3.08869	0.000101434	2
FBgn0050151	CG30151	CG30151	1521.91	3.07416	0.00110699	2
FBgn0037167	CG11425	CG11425	362.796	3.06697	0.00965965	2
FBgn0035769	CTCF	CG8591	439.494	3.05647	0.000634001	2
FBgn0050269	CG30269	CG30269	840.877	3.04351	0.00139699	2
FBgn0032264	Lip4	CG6113	593.364	3.02779	3.38117e-05	2
FBgn0051704	CG31704	CG31704	546.712	3.02573	0.000933388	2
FBgn0038721	CG16718	CG16718	193.605	3.01753	0.00023074	2
FBgn0010041	GstD5	CG12242	301.543	3.01531	0.000323866	2
FBgn0032731	CG10641	CG10641	366.304	3.01407	0.00739877	2
FBgn0039759	CG9733	CG9733	153.311	3.0051	0.00154172	2
FBgn0037727	CG8358	CG8358	271.07	3.00237	1.07247e-05	2
FBgn0010052	Jhe	CG8425	165.587	2.98666	0.000218636	2
FBgn0044810	TotX	CG31193	341.255	2.98138	0.000462474	2
FBgn0050148	CG30148	CG30148	1571.5	2.98056	0.000150022	2
FBgn0004055	uzip	CG3533	2842.82	2.98005	0.000268774	2
FBgn0038346	CG14872	CG14872	719.387	2.97587	5.37782e-06	2
FBgn0033820	CG4716	CG4716	5560.59	2.96293	0.00156138	2
FBgn0033439	CG1773	CG1773	464.654	2.9575	0.000353751	2
FBgn0050069	CG30069	CG30069	715.876	2.9561	3.85797e-05	2
FBgn0014141	cher	CG3937	190.813	2.93726	4.17399e-05	2
FBgn0032949	Lamp1	CG3305	13193.1	2.93622	0.00860143	2
FBgn0038465	Irc	CG8913	10724.2	2.932	0.00723422	2
FBgn0001105	Gbeta13F	CG10545	1783.01	2.91721	0.000196181	2
FBgn0039620	CG1443	CG1443	238.979	2.9165	6.49509e-05	2
FBgn0000279	CecC	CG1373	125.581	2.9133	0.00725269	2
FBgn0004574	Rop	CG15811	2171.51	2.90153	0.000160197	2
FBgn0032297	CG17124	CG17124	1221.02	2.894	5.20065e-05	2
FBgn0026084	cib	CG4944	324.036	2.8875	7.66692e-05	2
FBgn0032005	Snx6	CG8282	1019.01	2.8701	0.00109258	2
FBgn0013305	Nmda1	CG3798	1327.44	2.86038	0.000395609	2
FBgn0085378	CG34349	CG34349	749.776	2.85529	0.00097517	2
FBgn0037801	CG3999	CG3999	472.238	2.85364	0.000812802	2
FBgn0034162	CG6426	CG6426	9900.65	2.85332	0.00132358	2
FBgn0040837	CG8620	CG8620	271.377	2.8441	0.00176661	2
FBgn0011661	Moe	CG10701	1208.9	2.84154	1.9256e-05	2
FBgn0025865	Cortactin	CG3637	401.543	2.82531	0.000806137	2
FBgn0038946	CG7077	CG7077	292.51	2.82262	0.00253093	2
FBgn0261574	kug	CG7749	301.336	2.81732	0.000338197	2
FBgn0037386	CG1208	CG1208	340.915	2.8027	0.000858205	2
FBgn0038533	CG7523	CG7523	1709.66	2.79593	2.63618e-05	2
FBgn0051344	CG31344	CG31344	424.688	2.78999	0.000631658	2
FBgn0033437	CG12926	CG12926	237.626	2.78789	4.13838e-06	2
FBgn0033755	ClC-b	CG8594	1015.93	2.77495	0.000684322	2
FBgn0033051	dream	CG7863	146.964	2.77167	0.000153414	2
FBgn0061356	CG18003	CG18003	1477.38	2.76475	0.000326867	2
FBgn0054054	CG34054	CG34054	318.719	2.75793	2.59104e-05	2
FBgn0035112	CG13877	CG13877	1098.22	2.74884	0.00382838	2
FBgn0015286	Rala	CG2849	2556.92	2.73934	0.000142116	2
FBgn0035227	CG12090	CG12090	1326.76	2.73036	0.00118919	2
FBgn0030993	Mec2	CG7635	412.107	2.72431	1.43755e-05	2
FBgn0031948	CG7149	CG7149	211.983	2.7221	3.38117e-05	2
FBgn0000241	bw	CG17632	170.738	2.7199	0.00313833	2
FBgn0250788	beta-Spec	CG5870	1187.64	2.71757	0.000230334	2
FBgn0260767	CG42565	CG42565	229.912	2.71683	1.00063e-05	2
FBgn0030079	CG7267	CG7267	4610.26	2.69529	3.2404e-05	2
FBgn0004507	GlyP	CG7254	2398.58	2.69005	0.000527457	2
FBgn0050492	CG30492	CG30492	149.018	2.68787	0.000133626	2
FBgn0010415	Sdc	CG10497	1290.74	2.68319	0.000420082	2
FBgn0014133	bif	CG1822	257.842	2.66468	0.000270373	2
FBgn0020414	Idgf3	CG4559	7063.54	2.65449	0.000591932	2
FBgn0013948	Eip93F	CG18389	228.661	2.65383	0.00125299	2
FBgn0016794	dos	CG1044	257.26	2.64292	0.00104704	2
FBgn0000253	Cam	CG8472	1836.63	2.64049	0.00029249	2
FBgn0085478	CG34449	CG34449	1126.04	2.63502	0.000993366	2
FBgn0030927	CG15046	CG15046	319.468	2.62922	0.000101419	2
FBgn0259170	alpha-Man-I	CG42275	543.08	2.6277	0.00935712	2
FBgn0037636	CG9821	CG9821	1726.32	2.61594	0.000554764	2
FBgn0036341	Syx13	CG11278	1040.62	2.61199	0.000844978	2
FBgn0033259	CG11210	CG11210	1260.2	2.61198	0.00127292	2
FBgn0032904	Mtp	CG9342	3502.53	2.60969	0.000240113	2
FBgn0037533	CD98hc	CG2791	1519.94	2.60858	0.000142004	2
FBgn0027578	CG14526	CG14526	2863.83	2.60569	0.00199139	2
FBgn0011571	caz	CG3606	4642.47	2.60347	0.00715342	2
FBgn0051445	CG31445	CG31445	1469.73	2.60343	0.0089851	2
FBgn0033194	Vps13	CG2093	628.208	2.59735	5.53858e-05	2
FBgn0028539	CG31731	CG31731	705.172	2.59481	0.000288635	2
FBgn0259098	CG42246	CG42246	193.31	2.5818	0.00139699	2
FBgn0039099	CG10157	CG10157	2407.05	2.57366	0.00330577	2
FBgn0001258	ImpL3	CG10160	1403.99	2.57293	0.0058817	2
FBgn0034796	CG3700	CG3700	869.314	2.5728	0.00908509	2
FBgn0030778	CG4678	CG4678	169.263	2.56838	0.00111403	2
FBgn0039564	CG5527	CG5527	290.655	2.56348	0.00121724	2
FBgn0053469	CG33469	CG33469	150.555	2.56084	0.000676908	2
FBgn0260799	p120ctn	CG17484	859.564	2.55756	0.00922336	2
FBgn0039927	CG11155	CG11155	852.622	2.55294	0.00388707	2
FBgn0002576	lz	CG1689	2383.53	2.54024	0.0087412	2
FBgn0086347	Myo31DF	CG7438	302.179	2.54002	0.00855812	2
FBgn0029762	NAAT1	CG3252	502.87	2.53655	0.00340912	2
FBgn0003638	su(w[a])	CG3019	324.987	2.53543	0.000128798	2
FBgn0035715	CG10103	CG10103	1287.36	2.53044	5.29972e-05	2
FBgn0029131	debcl	CG33134	2347.91	2.52489	0.00454839	2
FBgn0086348	se	CG6781	118.991	2.52387	0.000878931	2
FBgn0000083	AnnIX	CG5730	3064.61	2.5192	5.29086e-05	2
FBgn0250757	CG42235	CG42235	173.682	2.51674	0.00847267	2
FBgn0028984	Spn5	CG18525	1381.67	2.51301	0.000144805	2
FBgn0003969	vap	CG9209	252.607	2.50578	0.00200725	2
FBgn0030048	CG12112	CG12112	184.956	2.50445	4.17399e-05	2
FBgn0041182	TepII	CG7052	1276.38	2.50428	0.0069163	2
FBgn0052485	CG32485	CG32485	516.963	2.49207	0.00112939	2
FBgn0030847	CG12991	CG12991	130.391	2.49068	0.000272437	2
FBgn0037443	CG1021	CG1021	375.718	2.48798	0.00121973	2
FBgn0033453	CG1667	CG1667	481.108	2.48766	0.000312092	2
FBgn0017581	Lk6	CG17342	226.851	2.48766	0.000505159	2
FBgn0037468	CG1943	CG1943	302.972	2.48708	0.000250935	2
FBgn0050115	CG30115	CG30115	204.338	2.48705	0.00135871	2
FBgn0038638	CG7702	CG7702	175.065	2.48287	0.000146614	2
FBgn0005630	lola	CG12052	320.88	2.47436	0.00344697	2
FBgn0003495	spz	CG6134	252.294	2.47122	0.000162458	2
FBgn0051769	CG31769	CG31769	2812.7	2.46738	9.35656e-05	2
FBgn0016977	spen	CG18497	626.304	2.46671	0.000796679	2
FBgn0039022	CG4725	CG4725	541.971	2.4664	0.00371583	2
FBgn0000308	chic	CG9553	3213.78	2.46608	0.000242318	2
FBgn0030105	CG15369	CG15369	121.144	2.44887	0.00168545	2
FBgn0043362	bchs	CG14001	213.494	2.44391	0.00168279	2
FBgn0037279	CG1129	CG1129	1037.33	2.43773	0.000158771	2
FBgn0033474	CG1407	CG1407	133.575	2.43227	0.00154623	2
FBgn0033127	Tsp42Ef	CG12845	1779.67	2.43211	0.00125635	2
FBgn0033205	CG2064	CG2064	996.316	2.42563	0.000125235	2
FBgn0046876	Obp83ef	CG31557	668.034	2.41729	0.000591932	2
FBgn0033448	hebe	CG1623	340.704	2.41602	0.00334885	2
FBgn0039915	CG1732	CG1732	163.866	2.41579	0.00758116	2
FBgn0028985	Spn4	CG9453	822.035	2.41427	1.32465e-05	2
FBgn0000157	Dll	CG3629	262.143	2.39993	0.000229519	2
FBgn0030653	CG7860	CG7860	309.812	2.39565	0.000312092	2
FBgn0261277	rtv	CG1397	194.455	2.39502	0.0039227	2
FBgn0054003	nimB3	CG34003	582.907	2.39316	0.00621678	2
FBgn0034366	Atg7	CG5489	379.08	2.39265	0.00889338	2
FBgn0003162	Pu	CG9441	167.58	2.3815	0.000548056	2
FBgn0033927	CR10102	CR10102	213.888	2.37871	0.00783488	2
FBgn0085408	Shroom	CG34379	304.512	2.37607	9.16719e-05	2
FBgn0024365	CG12773	CG12773	153.863	2.37572	0.0010757	2
FBgn0003660	Syb	CG12210	3381.03	2.36938	0.000419566	2
FBgn0039864	CG11550	CG11550	107.898	2.36832	0.00426927	2
FBgn0034583	CG10527	CG10527	2259.47	2.36447	0.000182978	2
FBgn0031988	CG8668	CG8668	326.816	2.36013	0.00533546	2
FBgn0032167	CG5853	CG5853	464.53	2.35914	0.00136238	2
FBgn0034528	CG11180	CG11180	403.082	2.35855	0.00158339	2
FBgn0033402	Myd88	CG2078	546.888	2.35775	0.000384141	2
FBgn0036448	mop	CG9311	325.407	2.35633	0.000606472	2
FBgn0034141	CG8311	CG8311	721.144	2.35366	8.91716e-05	2
FBgn0052423	shep	CG32423	208.923	2.34799	3.50367e-05	2
FBgn0259243	Pka-R1	CG42341	806.263	2.3464	0.000157463	2
FBgn0039045	CG17119	CG17119	299.87	2.34352	0.00110699	2
FBgn0035444	CG12012	CG12012	538.821	2.34009	0.00140866	2
FBgn0013343	Syx1A	CG31136	334.985	2.34005	0.00396594	2
FBgn0037635	CG9837	CG9837	150.563	2.33913	0.000168283	2
FBgn0010215	alpha-Cat	CG17947	636.489	2.33335	0.00128297	2
FBgn0034140	CG8317	CG8317	3529.51	2.333	0.00797182	2
FBgn0050088	CG30088	CG30088	183.446	2.33036	0.000673594	2
FBgn0033130	Tsp42Ei	CG12843	999.771	2.32637	0.0026104	2
FBgn0039714	CG7816	CG7816	1858.94	2.32499	0.00339227	2
FBgn0031888	Pvf2	CG13780	152.617	2.3237	0.000197556	2
FBgn0036332	CG11261	CG11261	286.198	2.32238	0.00241856	2
FBgn0033222	CG12824	CG12824	314.002	2.32133	0.000903436	2
FBgn0031973	Spn28D	CG7219	2639.14	2.31475	0.00221679	2
FBgn0038291	CG3984	CG3984	333.187	2.31367	0.00643156	2
FBgn0051955	CG31955	CG31955	1243.74	2.30978	0.00024171	2
FBgn0032322	CG16743	CG16743	672.236	2.29824	0.00545424	2
FBgn0037615	CG11760	CG11760	311.848	2.29816	4.11827e-05	2
FBgn0002940	ninaE	CG4550	1773.81	2.29701	0.000203428	2
FBgn0026378	Rep	CG8432	612.58	2.29497	0.00371583	2
FBgn0036813	Aut1	CG6877	3148.46	2.29297	0.00390878	2
FBgn0032172	CG5850	CG5850	567.167	2.29209	0.00158718	2
FBgn0037217	CG14636	CG14636	263.012	2.28878	0.000323478	2
FBgn0028341	l(1)G0232	CG32697	791.599	2.2876	0.00269302	2
FBgn0040968	CG14933	CG14933	4726.36	2.2854	0.0010723	2
FBgn0038965	mats	CG13852	1137.44	2.28472	0.008618	2
FBgn0051248	CG31248	CG31248	319.194	2.2837	0.000690529	2
FBgn0259225	Pde1c	CG42325	1339.26	2.27825	0.000441507	2
FBgn0030262	Vago	CG2081	1911.79	2.27779	0.00271571	2
FBgn0025678	CaBP1	CG5809	3195.69	2.27665	0.00877237	2
FBgn0030484	CG1681	CG1681	1198.2	2.27522	0.00110699	2
FBgn0028864	CG18477	CG18477	568.159	2.27478	0.00606071	2
FBgn0033032	kune	CG1298	493.584	2.26358	0.0024993	2
FBgn0027930	MP1	CG1102	749.648	2.25912	0.00569056	2
FBgn0038826	CG17838	CG17838	2087.14	2.25768	0.00256308	2
FBgn0027594	drpr	CG2086	191.156	2.2571	0.000314923	2
FBgn0000047	Act88F	CG5178	276.618	2.2505	0.00109902	2
FBgn0030469	CG15745	CG15745	1851.44	2.24919	0.00163235	2
FBgn0031661	Gmd	CG8890	612.461	2.24894	0.00750281	2
FBgn0037515	Sp7	CG3066	1131.97	2.23947	0.00584185	2
FBgn0261619	pAbp	CG5119	1096.05	2.2379	0.00422496	2
FBgn0259152	Clbn	CG11847	771.96	2.23673	0.00126157	2
FBgn0023215	Mnt	CG13316	232.55	2.23564	0.0064035	2
FBgn0032782	Rab9	CG9994	1367.97	2.23554	0.00935601	2
FBgn0030808	RhoGAP15B	CG4937	234.74	2.23451	0.00975748	2
FBgn0025693	CG11163	CG11163	335.601	2.23373	0.000578787	2
FBgn0033452	CG1599	CG1599	2027.73	2.22965	0.000208752	2
FBgn0041205	key	CG16910	1786.04	2.22912	0.000652585	2
FBgn0015795	Rab7	CG5915	480.871	2.22778	0.0049263	2
FBgn0259175	ome	CG42280	947.988	2.22765	0.00110701	2
FBgn0000636	Fas3	CG5803	116.034	2.22466	0.000384141	2
FBgn0038660	CG14291	CG14291	118.594	2.21855	0.0044513	2
FBgn0037680	CG8121	CG8121	385.613	2.21713	0.000187323	2
FBgn0033494	KCNQ	CG33135	261.108	2.21541	0.00950246	2
FBgn0052521	CG32521	CG32521	3082.91	2.21038	0.00243949	2
FBgn0027932	Akap200	CG13388	754.994	2.20957	0.00188716	2
FBgn0024320	Npc1a	CG5722	1631.44	2.20476	0.00358407	2
FBgn0034165	CG6435	CG6435	360.405	2.19538	0.00571974	2
FBgn0040734	CG15065	CG15065	843.09	2.19517	0.00940633	2
FBgn0045761	CHKov1	CG10618	171.283	2.19388	2.0199e-05	2
FBgn0038129	CG8449	CG8449	580.92	2.19224	0.000555907	2
FBgn0014009	Rab2	CG3269	2062.65	2.19139	0.00221424	2
FBgn0032208	CG5604	CG5604	2356.6	2.19017	0.00105881	2
FBgn0034398	CG15098	CG15098	11565	2.18873	0.00135871	2
FBgn0040056	CG17698	CG17698	519.391	2.18447	0.000359632	2
FBgn0037730	CG9444	CG9444	174.944	2.18325	0.00403256	2
FBgn0013983	imd	CG5576	249.553	2.17914	0.000470548	2
FBgn0034761	CG4250	CG4250	10969.3	2.17719	0.00905386	2
FBgn0033304	Cyp6a13	CG2397	842.735	2.17694	0.000125235	2
FBgn0001404	egh	CG9659	162.169	2.17569	0.00091882	2
FBgn0026565	CG1315	CG1315	2181.46	2.17229	0.00572673	2
FBgn0259714	CG42368	CG42368	327.102	2.16953	0.000757688	2
FBgn0004509	Fur1	CG10772	437.321	2.16557	0.0013536	2
FBgn0011722	Tig	CG11527	616.355	2.16387	0.00163072	2
FBgn0030347	CG15739	CG15739	608.518	2.16306	0.0013016	2
FBgn0032810	CG13077	CG13077	1488.55	2.16159	0.00163235	2
FBgn0027611	CG6206	CG6206	6516.45	2.16013	0.00391766	2
FBgn0036993	CG5910	CG5910	352.017	2.15972	0.00519397	2
FBgn0003514	sqh	CG3595	1025.6	2.15627	0.00102022	2
FBgn0031868	Rat1	CG10354	490.658	2.15371	0.00578828	2
FBgn0015924	crq	CG4280	875.658	2.15281	0.000647123	2
FBgn0010235	Klc	CG5433	884.02	2.15208	0.00378239	2
FBgn0025681	CG3558	CG3558	1066.41	2.14974	0.00108118	2
FBgn0025624	CG4025	CG4025	940.469	2.14792	0.000203428	2
FBgn0028546	ics	CG9031	1049.19	2.14643	0.00269333	2
FBgn0003659	Sxl	CG18350	305.206	2.14369	0.00309457	2
FBgn0032451	spict	CG12292	992.947	2.14338	0.000212444	2
FBgn0030049	Trf4-1	CG11265	205.3	2.14228	0.00363469	2
FBgn0014011	Rac2	CG8556	1051.98	2.14025	0.00892281	2
FBgn0039385	CG5913	CG5913	772.959	2.13708	0.00994836	2
FBgn0032283	CG7296	CG7296	1667.55	2.1363	0.00426927	2
FBgn0038595	CG7142	CG7142	129.788	2.13339	0.00226746	2
FBgn0035528	CG15012	CG15012	2087.53	2.13297	0.0021811	2
FBgn0262716	Arp66B	CG7558	511.024	2.13033	0.0010723	2
FBgn0014029	sept.-02	CG4173	330.499	2.1255	0.00023074	2
FBgn0034179	CG6805	CG6805	532.634	2.1246	0.00375353	2
FBgn0025454	Cyp6g1	CG8453	715.06	2.1236	0.000685156	2
FBgn0000370	crc	CG8669	5999.58	2.1234	0.00171244	2
FBgn0015033	Cyp4d8	CG4321	442.641	2.12319	0.00577139	2
FBgn0035085	CG3770	CG3770	187.202	2.12297	0.000241149	2
FBgn0020381	Dredd	CG7486	228.805	2.12229	0.00938568	2
FBgn0038243	CG8066	CG8066	2679.9	2.11429	0.000270373	2
FBgn0034329	IM1	CG18108	523.979	2.11362	0.00442779	2
FBgn0005612	Sox14	CG3090	278.906	2.11128	0.000112016	2
FBgn0043806	CG32032	CG32032	637.804	2.11098	0.000955567	2
FBgn0001308	Khc	CG7765	713.374	2.10723	0.000282523	2
FBgn0036318	CG11009	CG11009	1015.29	2.10717	0.000963015	2
FBgn0040918	schlank	CG3576	270.897	2.10604	0.00191005	2
FBgn0262736	Vha16-1	CG3161	1257.48	2.1048	0.00228065	2
FBgn0050344	CG30344	CG30344	2413.8	2.10366	0.00717345	2
FBgn0039137	CG13604	CG13604	116.062	2.1014	0.000933388	2
FBgn0031759	lid	CG9088	830.923	2.10098	0.00279192	2
FBgn0023214	edl	CG15085	408.567	2.09652	0.00126157	2
FBgn0003867	tsl	CG6705	329.412	2.09487	0.000553745	2
FBgn0063497	GstE3	CG17524	3935.6	2.08797	0.000846146	2
FBgn0038293	CG6904	CG6904	581.068	2.08593	0.00107699	2
FBgn0036058	CG6707	CG6707	832.121	2.08356	0.00865568	2
FBgn0026199	myoglianin	CG1838	655.846	2.08136	0.00640573	2
FBgn0027363	Stam	CG6521	153.024	2.08076	0.00210678	2
FBgn0028970	betaggt-II	CG18627	1187.42	2.07924	0.00275709	2
FBgn0036302	sowah	CG10632	416.599	2.07758	0.000292605	2
FBgn0041094	scyl	CG7590	421.772	2.07714	0.00132096	2
FBgn0030348	CG10352	CG10352	274.3	2.0758	0.00116043	2
FBgn0013984	InR	CG18402	167.247	2.07479	0.00427057	2
FBgn0038535	alt	CG18212	218.352	2.0743	0.000270373	2
FBgn0027579	CG5508	CG5508	6004.86	2.07277	0.00514579	2
FBgn0004425	LysB	CG1179	147.121	2.07203	0.00872997	2
FBgn0032805	CG10337	CG10337	160.397	2.07199	0.00872997	2
FBgn0052196	CG32196	CG32196	389.901	2.07192	0.000149995	2
FBgn0030994	CG14193	CG14193	186.443	2.07181	0.000252223	2
FBgn0250907	Cht3	CG18140	186.69	2.07107	0.00837077	2
FBgn0039613	CG14527	CG14527	220.728	2.06987	0.00575978	2
FBgn0033134	Tsp42El	CG12840	2200.7	2.06323	0.000655631	2
FBgn0037465	CG1105	CG1105	558.045	2.06297	0.0045969	2
FBgn0032946	nrv3	CG8663	389.644	2.0615	0.0034401	2
FBgn0037166	CG11426	CG11426	174.168	2.05882	0.00303788	2
FBgn0046687	Tre1	CG3171	419.499	2.05848	0.000836616	2
FBgn0011745	Arp87C	CG6174	1273.26	2.05845	0.00219634	2
FBgn0053526	PNUTS	CG33526	580.67	2.05823	0.00193803	2
FBgn0039642	CG11882	CG11882	281.68	2.04955	0.00226424	2
FBgn0027497	Madm	CG1098	656.617	2.04942	0.00380754	2
FBgn0030114	CG17754	CG17754	746.154	2.04856	0.00323283	2
FBgn0016672	Ipp	CG3028	1016.07	2.04607	0.00317964	2
FBgn0013949	Ela	CG7021	307.804	2.04459	0.00574201	2
FBgn0014380	RhoL	CG9366	1078.87	2.04362	0.00341383	2
FBgn0028663	VhaM9.7-b	CG7625	2012.35	2.04315	0.00154623	2
FBgn0035065	CG3589	CG3589	448.332	2.04	0.00156546	2
FBgn0033196	CG1358	CG1358	388.176	2.03877	0.00452521	2
FBgn0034753	CG2852	CG2852	6869.24	2.0339	0.000219619	2
FBgn0051116	ClC-a	CG31116	658.893	2.02872	0.00545859	2
FBgn0085244	CG34215	CG34215	276.73	2.02265	0.00715392	2
FBgn0036053	iPLA2-VIA	CG6718	396.046	2.02025	0.00545859	2
FBgn0026570	CG5704	CG5704	294.256	2.01825	0.0046749	2
FBgn0033050	Pngl	CG7865	2389.65	2.01524	0.00571974	2
FBgn0035995	CG3529	CG3529	410.067	2.014	0.00269005	2
FBgn0040551	CG11686	CG11686	1738.94	2.00809	0.00151853	2
FBgn0020545	kraken	CG3943	1224.82	2.00717	0.00066464	2
FBgn0032801	CG10165	CG10165	1020.38	2.004	0.00126347	2
FBgn0043070	MESK2	CG15669	545.822	2.00294	0.00599584	2
FBgn0034804	CG3831	CG3831	1219.43	2.0006	0.0017429	2
FBgn0039924	CG17471	CG17471	1246.54	1.99654	0.00795627	2
FBgn0052016	CG32016	CG32016	353.123	1.99643	0.00704554	2
FBgn0037975	CG3397	CG3397	430.109	1.9951	0.00326395	2
FBgn0086656	shrb	CG8055	824.671	1.99311	0.00703038	2
FBgn0030412	tomosyn	CG17762	289.784	1.9926	0.000270906	2
FBgn0037999	CG4860	CG4860	288.863	1.98841	0.00168583	2
FBgn0004907	14-3-3zeta	CG17870	2569.96	1.98588	0.00102022	2
FBgn0030411	CG2540	CG2540	308.948	1.98137	0.00911453	2
FBgn0034184	CG9646	CG9646	406.959	1.9778	0.00293308	2
FBgn0036101	NijA	CG6449	974.362	1.97696	0.00894398	2
FBgn0052579	CG32579	CG32579	281.479	1.97606	0.000527457	2
FBgn0050431	CG30431	CG30431	161.242	1.9729	0.00766511	2
FBgn0261797	Dhc64C	CG7507	338.859	1.97024	0.00253458	2
FBgn0039075	CG4393	CG4393	132.781	1.96873	0.00956347	2
FBgn0030318	rho-4	CG1697	142.994	1.96815	0.00120827	2
FBgn0032140	CG13117	CG13117	197.307	1.96538	0.00771386	2
FBgn0035976	PGRP-LC	CG4432	1088.73	1.96303	0.00702128	2
FBgn0052264	CG32264	CG32264	858.693	1.95817	0.00557055	2
FBgn0038953	CG18596	CG18596	610.36	1.95718	0.00697	2
FBgn0030869	Socs16D	CG8146	224.74	1.95705	0.00666261	2
FBgn0036805	Chmp1	CG4108	1511.9	1.9567	0.0008772	2
FBgn0029996	Ubc-E2H	CG2257	216.879	1.95148	0.00230584	2
FBgn0025726	unc-13	CG2999	184.728	1.94607	0.00467722	2
FBgn0052195	CG32195	CG32195	375.037	1.94206	0.00580862	2
FBgn0032704	CG10373	CG10373	1089.64	1.93926	0.00490233	2
FBgn0027585	CG8740	CG8740	155.851	1.93766	0.00694776	2
FBgn0037140	CG7442	CG7442	152.492	1.93704	0.00219634	2
FBgn0037341	CG12746	CG12746	2208.81	1.93524	0.000640274	2
FBgn0037012	Rcd2	CG4786	144.757	1.93356	0.0032827	2
FBgn0036126	CG6272	CG6272	470.122	1.93306	0.00985953	2
FBgn0030276	Dlic	CG1938	393.175	1.9314	0.00253652	2
FBgn0029094	asf1	CG9383	301.184	1.93086	0.000616768	2
FBgn0039402	vps2	CG14542	795.882	1.93078	0.00112939	2
FBgn0041184	Socs36E	CG15154	144.559	1.93056	0.00184203	2
FBgn0259984	kuz	CG7147	113.734	1.92949	0.000600566	2
FBgn0033379	Mys45A	CG8070	895.346	1.92767	0.00604452	2
FBgn0051453	pch2	CG31453	208.033	1.92619	0.00451489	2
FBgn0024980	Syx4	CG2715	487.094	1.92321	0.000597778	2
FBgn0034733	CG4752	CG4752	438.412	1.92112	0.00373725	2
FBgn0262124	uex	CG42595	347.155	1.91902	0.00487367	2
FBgn0016701	Rab4	CG4921	1102.89	1.91537	0.00689357	2
FBgn0086532	Spt-I	CG4016	462.679	1.91445	0.00533546	2
FBgn0050045	Cpr49Aa	CG30045	98.7742	1.91426	0.00140912	2
FBgn0260004	Snmp	CG7000	671.884	1.91366	0.00557225	2
FBgn0000810	fs(1)K10	CG3218	735.943	1.91366	0.00590233	2
FBgn0038651	CG14299	CG14299	1935.65	1.91327	0.00441089	2
FBgn0035028	Start1	CG3522	539.088	1.91098	0.000892837	2
FBgn0026713	l(1)G0007	CG32604	438.481	1.91035	0.00689362	2
FBgn0000577	en	CG9015	1577.72	1.90958	0.00381346	2
FBgn0001123	G-salpha60A	CG2835	2256.55	1.90799	0.00328282	2
FBgn0031471	CG3117	CG3117	92.6047	1.90736	0.00269005	2
FBgn0036921	RhoGDI	CG7823	337.273	1.90164	0.00759047	2
FBgn0039637	CG11880	CG11880	234.384	1.90048	0.00196499	2
FBgn0035091	CG3829	CG3829	689.423	1.89902	0.00285149	2
FBgn0052495	CG32495	CG32495	2464.59	1.89667	0.00165471	2
FBgn0039538	CG12883	CG12883	135.063	1.89471	0.00626649	2
FBgn0024329	Mekk1	CG7717	630.245	1.8925	0.00838819	2
FBgn0046685	Wsck	CG31127	416.453	1.88561	0.00269005	2
FBgn0262728	Pal2	CG5472	137.352	1.88385	0.000656116	2
FBgn0000319	Chc	CG9012	2925.08	1.88053	0.00619406	2
FBgn0036558	mib1	CG5841	483.431	1.87938	0.00269333	2
FBgn0031268	cold	CG2813	349.601	1.8779	0.00670157	2
FBgn0037583	CG9684	CG9684	156.031	1.86984	0.00192364	2
FBgn0030958	CG6900	CG6900	145.296	1.86723	0.00331788	2
FBgn0063923	Kaz1-ORFB	CG1220	3023.13	1.86533	0.00918409	2
FBgn0026878	CG4325	CG4325	880.049	1.86419	0.00689357	2
FBgn0039108	CG10232	CG10232	79.8568	1.86208	0.00477249	2
FBgn0036333	MICAL-like	CG11259	167.757	1.85947	0.00381346	2
FBgn0085452	CG34423	CG34423	2166.18	1.85673	0.00091108	2
FBgn0034802	CG3800	CG3800	4282.12	1.85301	0.00972361	2
FBgn0026262	bip2	CG2009	440.704	1.85287	0.00688131	2
FBgn0035589	CHMP2B	CG4618	868.911	1.85107	0.00079509	2
FBgn0034744	Vps20	CG4071	1422.03	1.84803	0.00133467	2
FBgn0029608	CG3091	CG3091	513.281	1.84769	0.000513767	2
FBgn0011703	RnrL	CG5371	160.695	1.8476	0.00259307	2
FBgn0086686	l(3)L1231	CG7832	580.017	1.84742	0.00342345	2
FBgn0031318	CG4887	CG4887	654.176	1.84686	0.00560217	2
FBgn0051102	CG31102	CG31102	758.647	1.84248	0.00132398	2
FBgn0032197	CG5694	CG5694	105.857	1.84155	0.00542085	2
FBgn0051390	MED7	CG31390	797.115	1.83979	0.00937651	2
FBgn0085483	CG34454	CG34454	252.293	1.83974	0.00969152	2
FBgn0004177	mts	CG7109	539.199	1.8351	0.00140866	2
FBgn0031489	CG17224	CG17224	3421	1.83278	0.00912492	2
FBgn0031213	galectin	CG11372	351.418	1.83041	0.00371583	2
FBgn0038455	CG14907	CG14907	247.003	1.83022	0.00230584	2
FBgn0035251	CG7967	CG7967	627.077	1.82765	0.00768796	2
FBgn0062412	Ctr1B	CG7459	420.057	1.82737	0.00267625	2
FBgn0051472	CG31472	CG31472	783.605	1.82726	0.00778024	2
FBgn0040475	SH3PX1	CG6757	360.551	1.82694	0.00661333	2
FBgn0033397	Cyp4p3	CG10843	247.143	1.8255	0.00276054	2
FBgn0035480	CG14984	CG14984	150.41	1.82466	0.00104029	2
FBgn0025456	CREG	CG5413	1860.59	1.82424	0.00196499	2
FBgn0050289	CG30289	CG30289	96.0838	1.82344	0.00350053	2
FBgn0038532	CG14322	CG14322	218.347	1.82338	0.0064035	2
FBgn0028399	TMS1	CG4672	4869.7	1.81991	0.00512618	2
FBgn0038320	Sra-1	CG4931	219.217	1.81937	0.00661575	2
FBgn0000173	ben	CG18319	592.556	1.8182	0.0071917	2
FBgn0052640	CG32640	CG32640	1494.65	1.81696	0.0066487	2
FBgn0261458	capt	CG33979	874.933	1.81557	0.00813762	2
FBgn0038830	CG17272	CG17272	1031.4	1.81455	0.00534233	2
FBgn0035496	CG14990	CG14990	521.892	1.81411	0.000789913	2
FBgn0026702	l(1)G0045	CG32763	149.456	1.8123	0.00265755	2
FBgn0034958	CG3907	CG3907	625.505	1.81175	0.00962412	2
FBgn0034454	CG15120	CG15120	447.399	1.80693	0.00340752	2
FBgn0000479	dnc	CG32498	154.372	1.80343	0.00890009	2
FBgn0028515	EndoGI	CG4930	1745.05	1.80307	0.00248608	2
FBgn0004635	rho	CG1004	6743.76	1.80202	0.00221778	2
FBgn0024986	CG3719	CG3719	425.535	1.79937	0.00246971	2
FBgn0029095	aru	CG4276	469.684	1.79729	0.00850609	2
FBgn0034172	CG6665	CG6665	454.578	1.79065	0.00708964	2
FBgn0052695	CG32695	CG32695	2297.49	1.78947	0.00370446	2
FBgn0038893	CG6353	CG6353	340.979	1.78904	0.0071917	2
FBgn0016696	Pitslre	CG4268	1283.25	1.78708	0.00534509	2
FBgn0000578	ena	CG15112	119.363	1.78691	0.00378239	2
FBgn0050424	CG30424	CG30424	238.422	1.78537	0.00733198	2
FBgn0000394	cv	CG12410	507.759	1.78359	0.00304455	2
FBgn0035084	CG15861	CG15861	144.73	1.77763	0.00732706	2
FBgn0027564	CG3149	CG3149	508.294	1.77382	0.00688831	2
FBgn0030720	CG8939	CG8939	125.404	1.77121	0.00489586	2
FBgn0022702	Cht2	CG2054	119.741	1.77014	0.00399314	2
FBgn0028552	gammaSnap	CG3988	398.949	1.76928	0.00146904	2
FBgn0013720	pck	CG14779	283.066	1.76896	0.0069565	2
FBgn0034697	GM130	CG11061	933.203	1.7683	0.00709298	2
FBgn0086679	p	CG9770	1491.96	1.76725	0.0063892	2
FBgn0058263	CG40263	CG40263	342.519	1.76709	0.00801828	2
FBgn0053113	Rtnl1	CG33113	227.027	1.76694	0.00534683	2
FBgn0260934	par-1	CG8201	139.143	1.76601	0.00520773	2
FBgn0031458	aph-1	CG2855	553.417	1.76276	0.00231312	2
FBgn0014931	CG2678	CG2678	92.0608	1.76174	0.00443658	2
FBgn0052373	CG32373	CG32373	100.549	1.76018	0.00713893	2
FBgn0000139	ash2	CG6677	1568.56	1.76007	0.00534326	2
FBgn0002778	mnd	CG3297	190.037	1.75811	0.00778922	2
FBgn0017397	how	CG10293	261.784	1.75783	0.00838819	2
FBgn0034948	Gadd34	CG3825	486.68	1.75321	0.00942815	2
FBgn0050345	CG30345	CG30345	568.136	1.75294	0.00605981	2
FBgn0030051	spirit	CG2056	194.174	1.75257	0.00388092	2
FBgn0039113	CG10217	CG10217	303.764	1.75054	0.00647946	2
FBgn0034717	CG5819	CG5819	264.214	1.74913	0.00943236	2
FBgn0031689	Cyp28d1	CG10833	1701.45	1.74681	0.0064542	2
FBgn0001092	Gapdh2	CG8893	8951.86	1.74502	0.00415373	2
FBgn0039135	CG13603	CG13603	823.492	1.74451	0.00961563	2
FBgn0085292	CG34263	CG34263	75.7165	1.74146	0.00931363	2
FBgn0053494	CG33494	CG33494	945.029	1.73924	0.00580686	2
FBgn0000043	Act42A	CG12051	778.691	1.73514	0.00702128	2
FBgn0031781	Arc-p20	CG5972	1295.02	1.73511	0.00436473	2
FBgn0004118	nAcRbeta-96A	CG6798	73.6083	1.73376	0.00967404	2
FBgn0032780	CG13085	CG13085	126.727	1.73107	0.00549032	2
FBgn0001291	Jra	CG2275	532.282	1.72653	0.00232519	2
FBgn0052115	CG32115	CG32115	115.752	1.72465	0.004633	2
FBgn0040972	CG16978	CG16978	153.401	1.72144	0.00538641	2
FBgn0002780	mod	CG2050	438.981	1.71781	0.00577958	2
FBgn0051370	CG31370	CG31370	114.631	1.71734	0.00929791	2
FBgn0002524	lace	CG4162	234.807	1.71144	0.00706603	2
FBgn0003944	Ubx	CG10388	124.712	1.70062	0.00597888	2
FBgn0262734	Rbp2	CG4429	133.838	1.70011	0.00618055	2
FBgn0026582	CG9418	CG9418	515.247	1.69919	0.00604452	2
FBgn0030451	CG15717	CG15717	933.965	1.69366	0.00929791	2
FBgn0259708	CG42362	CG42362	926.584	1.68126	0.00941864	2
FBgn0037537	CG2767	CG2767	1773.96	1.6716	0.0068993	2
FBgn0013771	Cyp6a9	CG10246	96.7831	1.66712	0.00762755	2
FBgn0051211	CG31211	CG31211	581.828	1.65944	0.00520844	2
FBgn0032139	CG13116	CG13116	170.595	1.65791	0.00679958	2
FBgn0052369	CG32369	CG32369	146.014	1.65748	0.00912885	2
FBgn0052797	CG32797	CG32797	308.776	1.64473	0.00968725	2
FBgn0027619	Adam	CG12131	771.5	1.64402	0.00888146	2
FBgn0085354	CG34325	CG34325	160.991	1.64008	0.00415467	2
FBgn0086443	Aats-asn	CG10687	2663.9	1.63955	0.00710453	2
FBgn0029525	CG18273	CG18273	305.423	1.63702	0.00489586	2
FBgn0050423	CG30423	CG30423	3217.06	1.63641	0.0072563	2
FBgn0031143	CG1532	CG1532	574.998	1.633	0.00838819	2
FBgn0029688	lva	CG6450	707.664	1.6262	0.0033028	2
FBgn0031437	p16-ARC	CG9881	908.343	1.61248	0.00482254	2
FBgn0039665	CG2310	CG2310	127.049	1.6051	0.00825953	2
FBgn0039179	CG6364	CG6364	263.17	1.59843	0.00578828	2
FBgn0038547	CG17803	CG17803	83.7527	1.58552	0.00575978	2
FBgn0027496	epsilonCOP	CG9543	795.855	1.55024	0.00778024	2
FBgn0086784	stmA	CG8739	694.205	1.54001	0.00943236	2
FBgn0260243	E(var)3-9	CG11971	51.0517	1.51631	0.00837553	2
FBgn0037715	CG9399	CG9399	639.961	0.646658	0.0070118	1
FBgn0034062	CG8388	CG8388	190.104	0.637457	0.00860143	1
FBgn0036830	CG14077	CG14077	51.6527	0.633055	0.00513345	1
FBgn0029503	CHORD	CG6198	805.019	0.62515	0.0070118	1
FBgn0003074	Pgi	CG8251	2404.01	0.619865	0.00722204	1
FBgn0030283	CG15198	CG15198	104.085	0.617945	0.00918973	1
FBgn0051826	CG31826	CG31826	258.547	0.61037	0.00761442	1
FBgn0025373	Fpps	CG12389	316.993	0.605682	0.00542006	1
FBgn0030887	CG6867	CG6867	169.763	0.605376	0.00801734	1
FBgn0031722	CG14011	CG14011	131.032	0.603765	0.00950714	1
FBgn0028542	nimB4	CG33115	164.392	0.600602	0.00424333	1
FBgn0051030	CG31030	CG31030	119.557	0.598875	0.00490233	1
FBgn0033794	CG13326	CG13326	134.929	0.592756	0.00960842	1
FBgn0037788	CG3940	CG3940	216.332	0.591828	0.00660661	1
FBgn0033232	CG12159	CG12159	636.735	0.591182	0.0045216	1
FBgn0038080	CG12279	CG12279	487.606	0.590364	0.00328137	1
FBgn0027525	CG7686	CG7686	3272.72	0.589802	0.00689357	1
FBgn0031785	CG13991	CG13991	90.4255	0.589633	0.00417187	1
FBgn0039228	CG6980	CG6980	117.059	0.589031	0.00852486	1
FBgn0020235	ATPsyn-gamma	CG7610	3424.3	0.587526	0.00923168	1
FBgn0032350	CG6287	CG6287	1253.1	0.587339	0.00520773	1
FBgn0031110	Obp19b	CG1670	106.318	0.58517	0.00543477	1
FBgn0037070	CG11309	CG11309	323.083	0.58338	0.0073731	1
FBgn0039737	CG7920	CG7920	5973.94	0.58074	0.00811497	1
FBgn0031157	CG1503	CG1503	97.1258	0.579336	0.00776734	1
FBgn0038307	mRpS10	CG4247	656.007	0.578344	0.00918484	1
FBgn0030237	CG15209	CG15209	5198.32	0.57801	0.00253443	1
FBgn0032271	CG7329	CG7329	98.3631	0.577709	0.00971082	1
FBgn0028325	l(1)G0334	CG7010	806.141	0.575998	0.00547629	1
FBgn0035952	CG5280	CG5280	105.933	0.575719	0.00455947	1
FBgn0015300	Ssl	CG13591	148.633	0.575158	0.00873831	1
FBgn0010053	Jheh1	CG15101	317.863	0.574403	0.00717149	1
FBgn0011817	nmo	CG7892	1489.64	0.573774	0.00830395	1
FBgn0015574	alpha-Est6	CG1108	130.894	0.573647	0.00548229	1
FBgn0037777	CG11722	CG11722	175.469	0.568644	0.00100819	1
FBgn0034576	CG9350	CG9350	352.962	0.565482	0.00792162	1
FBgn0035344	Cyp4d20	CG16761	255.602	0.564949	0.00684256	1
FBgn0013809	Dhc16F	CG7092	117.868	0.560648	0.00292034	1
FBgn0041629	Hexo2	CG1787	4704.56	0.559254	0.0019218	1
FBgn0261564	CG42678	CG42678	154.657	0.558657	0.0088268	1
FBgn0030660	CG8097	CG8097	98.1289	0.55851	0.00228396	1
FBgn0038008	CG3942	CG3942	113.399	0.557188	0.00950246	1
FBgn0052702	CG32702	CG32702	6164.53	0.55679	0.00718293	1
FBgn0031462	CG2964	CG2964	79.0527	0.556788	0.00428828	1
FBgn0083167	Neb-cGP	CG15304	3901.89	0.555359	0.00464675	1
FBgn0028531	CG15286	CG15286	93.3233	0.553742	0.00508168	1
FBgn0032515	loqs	CG6866	365.687	0.551305	0.00542315	1
FBgn0016691	Oscp	CG4307	5307.94	0.551052	0.00473169	1
FBgn0028336	l(1)G0255	CG4094	1078.7	0.549724	0.0010723	1
FBgn0038445	CG14891	CG14891	102.684	0.547258	0.00783925	1
FBgn0036286	CG10616	CG10616	281.64	0.546777	0.00239821	1
FBgn0052483	CG32483	CG32483	145.268	0.546166	0.00295264	1
FBgn0085327	CG34298	CG34298	153.479	0.544689	0.00889555	1
FBgn0033701	CG13171	CG13171	85.7124	0.544177	0.0063131	1
FBgn0037891	CG5214	CG5214	390.39	0.541952	0.00548229	1
FBgn0053285	CG33285	CG33285	90.9498	0.541552	0.00263475	1
FBgn0010583	dock	CG3727	121.406	0.539095	0.00937977	1
FBgn0040391	CG2854	CG2854	256.437	0.53734	0.0057473	1
FBgn0052574	Twdlalpha	CG32574	120.142	0.534395	0.0077938	1
FBgn0032374	CG14931	CG14931	97.4253	0.532855	0.0071683	1
FBgn0261788	Ank2	CG42734	1875.44	0.528191	0.0070118	1
FBgn0034755	CG3746	CG3746	864.395	0.526934	0.00817399	1
FBgn0052425	CG32425	CG32425	424.084	0.526341	0.00378214	1
FBgn0033056	CG7856	CG7856	116.248	0.525453	0.00894831	1
FBgn0035334	CG8993	CG8993	1155.27	0.525129	0.00810618	1
FBgn0052380	SMSr	CG32380	113.91	0.524399	0.00851601	1
FBgn0033170	sPLA2	CG11124	1566.79	0.524284	0.00301538	1
FBgn0035032	CG4692	CG4692	1702.43	0.524036	0.0099583	1
FBgn0030620	CG5662	CG5662	101.441	0.521322	0.0067212	1
FBgn0053503	Cyp12d1-d	CG33503	351.182	0.520087	0.00912847	1
FBgn0040906	CG15579	CG15579	125.179	0.519821	0.00935133	1
FBgn0037714	CG9396	CG9396	181.746	0.518695	0.00383479	1
FBgn0030013	GIIIspla2	CG1583	341.236	0.518456	0.00226041	1
FBgn0052440	CG32440	CG32440	118.707	0.515574	0.00215944	1
FBgn0031247	CG11562	CG11562	268.907	0.515036	0.00170908	1
FBgn0010352	Nc73EF	CG11661	534.36	0.514741	0.00575978	1
FBgn0032109	CG17005	CG17005	209.486	0.513818	0.00146367	1
FBgn0039321	CG10550	CG10550	390.993	0.512414	0.000453981	1
FBgn0038598	CG7131	CG7131	173.816	0.512133	0.00765275	1
FBgn0027562	CG10345	CG10345	323.003	0.511891	0.00672081	1
FBgn0032291	CG17118	CG17118	123.851	0.511579	0.00694333	1
FBgn0038921	CG6332	CG6332	119.263	0.510578	0.00403549	1
FBgn0085468	CG34439	CG34439	121.55	0.509746	0.00287519	1
FBgn0034605	CG15661	CG15661	561.879	0.50881	0.00451816	1
FBgn0037086	CG7202	CG7202	160.347	0.507851	0.00367472	1
FBgn0031591	CG15425	CG15425	169.111	0.505853	0.0083289	1
FBgn0030332	CG9360	CG9360	533.949	0.50478	0.00206568	1
FBgn0038570	Prx5	CG7217	5820.03	0.504157	0.0061328	1
FBgn0040362	CG11379	CG11379	120.036	0.504148	0.00760874	1
FBgn0037646	CAHbeta	CG11967	1321.59	0.502238	0.00610582	1
FBgn0051882	CG31882	CG31882	103.714	0.502046	0.00588659	1
FBgn0051538	CG31538	CG31538	132.381	0.498325	0.0039227	1
FBgn0033917	CG8503	CG8503	705.432	0.497458	0.0057361	1
FBgn0031908	CG5177	CG5177	1002.45	0.496973	0.0053599	1
FBgn0010612	l(2)06225	CG6105	3174.75	0.495628	0.000737696	1
FBgn0037325	CG12147	CG12147	86.8579	0.495373	0.0068891	1
FBgn0035426	CG12078	CG12078	122.08	0.494778	0.00189419	1
FBgn0039059	CG13829	CG13829	92.0211	0.4942	0.008155	1
FBgn0023477	Tal	CG2827	5798.45	0.493222	0.00211662	1
FBgn0033344	CG8252	CG8252	120.033	0.493035	0.00349371	1
FBgn0037912	sea	CG6782	619.958	0.492083	0.001646	1
FBgn0028520	CG4891	CG4891	84.1804	0.492075	0.0091301	1
FBgn0029700	CG15576	CG15576	158.283	0.489131	0.00800429	1
FBgn0051075	CG31075	CG31075	851.646	0.488454	0.000388808	1
FBgn0037626	CG8236	CG8236	87.0809	0.488171	0.00900551	1
FBgn0035009	CG16837	CG16837	165.427	0.487862	0.00710832	1
FBgn0035399	CG14955	CG14955	96.5732	0.48632	0.0035703	1
FBgn0001216	Hsc70-1	CG8937	196.876	0.483715	0.00455789	1
FBgn0050217	CG30217	CG30217	286.496	0.48371	0.00102022	1
FBgn0032039	CG13385	CG13385	200.655	0.483163	0.00844481	1
FBgn0261439	SdhA	CG17246	509.516	0.482564	0.00599584	1
FBgn0260480	CG32295	CG32295	86.6385	0.482537	0.00410912	1
FBgn0052944	CG32944	CG32944	134.659	0.479069	0.00811634	1
FBgn0037059	CG10510	CG10510	104.472	0.478097	0.00637527	1
FBgn0038224	CG3321	CG3321	2333.63	0.477831	0.00118	1
FBgn0040674	CG9445	CG9445	146.706	0.476113	0.00374503	1
FBgn0086254	CG6084	CG6084	2545.74	0.476084	0.00152263	1
FBgn0033714	garz	CG8487	126.073	0.475996	0.0053599	1
FBgn0010217	ATPsyn-beta	CG11154	3283.79	0.475163	0.000938533	1
FBgn0085488	CG34459	CG34459	155.589	0.474469	0.00381346	1
FBgn0250814	CG4169	CG4169	3082.56	0.474203	0.00404621	1
FBgn0039010	CG4907	CG4907	82.6105	0.474141	0.00547629	1
FBgn0001128	Gpdh	CG9042	1305.77	0.47375	0.00119883	1
FBgn0030607	dob	CG5560	585.836	0.473429	0.00395923	1
FBgn0031305	Iris	CG4715	305.908	0.472845	0.00235263	1
FBgn0052488	CG32488	CG32488	147.335	0.472429	0.0061018	1
FBgn0052219	CG32219	CG32219	109.783	0.472322	0.00707305	1
FBgn0040793	CG7630	CG7630	3326.85	0.471968	0.00131719	1
FBgn0016119	ATPsyn-Cf6	CG4412	1692.51	0.471905	0.00242619	1
FBgn0011828	Pxn	CG12002	90.2584	0.471888	0.00243949	1
FBgn0085233	CG34204	CG34204	97.0685	0.471187	0.00575978	1
FBgn0035782	CG14835	CG14835	134.215	0.468636	0.0061328	1
FBgn0051286	CG31286	CG31286	113.401	0.46782	0.00119883	1
FBgn0085315	CG34286	CG34286	143.105	0.467169	0.00546642	1
FBgn0031830	CG11015	CG11015	5405.42	0.465413	0.00546642	1
FBgn0062517	CG16984	CG16984	179.806	0.465116	0.00588659	1
FBgn0085293	CG34264	CG34264	117.072	0.464806	0.00838819	1
FBgn0051025	CG31025	CG31025	104.41	0.463265	0.00217603	1
FBgn0031444	CG9879	CG9879	113.584	0.463221	0.00583882	1
FBgn0038567	CG14316	CG14316	93.4157	0.462831	0.00488868	1
FBgn0051231	CG31231	CG31231	164.349	0.461909	0.00150412	1
FBgn0028480	CG17841	CG17841	1427.56	0.461328	0.00555825	1
FBgn0053208	Mical	CG33208	191.064	0.461324	0.00942945	1
FBgn0034595	CG15657	CG15657	153.563	0.460155	0.000210643	1
FBgn0037610	CG8043	CG8043	763.346	0.460116	0.00155756	1
FBgn0017558	Pdk	CG8808	1188.96	0.459262	0.00520773	1
FBgn0034546	CG13442	CG13442	121.062	0.458568	0.00507543	1
FBgn0036687	CG6652	CG6652	150.256	0.458347	0.00284806	1
FBgn0050161	CG30161	CG30161	91.3751	0.456449	0.00620077	1
FBgn0031130	CG15452	CG15452	129.032	0.45486	0.00988963	1
FBgn0034601	CG4286	CG4286	144.114	0.454095	0.00701464	1
FBgn0033168	CG11145	CG11145	127.52	0.45378	0.00550965	1
FBgn0040905	CG15578	CG15578	113.147	0.452362	0.00225524	1
FBgn0039770	CG15537	CG15537	211.672	0.45224	0.0013104	1
FBgn0038706	CG3517	CG3517	169.849	0.452108	0.00855812	1
FBgn0031941	CG7211	CG7211	136.514	0.451427	0.00337447	1
FBgn0034479	CG8654	CG8654	254.352	0.451414	0.000585888	1
FBgn0017456	Ubc84D	CG12799	205.183	0.449815	0.00912492	1
FBgn0039812	CG15548	CG15548	153.978	0.449745	0.00284806	1
FBgn0037764	CG9459	CG9459	1015.2	0.449121	0.00892281	1
FBgn0036169	Fuca	CG6128	315.811	0.448122	0.00725269	1
FBgn0038368	CG14876	CG14876	148.072	0.445896	0.0089851	1
FBgn0039235	CG10899	CG10899	152.699	0.445478	0.00620654	1
FBgn0032894	CG14402	CG14402	187.464	0.445368	0.00950863	1
FBgn0046878	Obp83cd	CG15582	289.312	0.445291	0.00275968	1
FBgn0030478	CG1640	CG1640	1567.2	0.445093	0.0026793	1
FBgn0034206	CG18469	CG18469	110.675	0.44318	0.00487367	1
FBgn0066084	RpL41	CG30425	7195.81	0.443178	0.000406227	1
FBgn0032660	elfless	CG15150	118.822	0.44302	0.00253093	1
FBgn0032481	CG16972	CG16972	416.901	0.443008	0.0035315	1
FBgn0036728	CG7580	CG7580	2450.46	0.441826	0.00490233	1
FBgn0038708	CG6255	CG6255	224.574	0.440652	0.00357212	1
FBgn0023507	CG3835	CG3835	663.588	0.440098	0.00118014	1
FBgn0031729	CG12511	CG12511	123.459	0.439705	0.00601564	1
FBgn0038271	CG3731	CG3731	2899.38	0.438999	0.00851852	1
FBgn0030936	CG6481	CG6481	125.593	0.438369	0.00950246	1
FBgn0037749	CG9471	CG9471	306.835	0.437655	0.00284806	1
FBgn0040102	lectin-24Db	CG2958	789.71	0.435174	0.00367691	1
FBgn0034500	CG11200	CG11200	290.348	0.435139	0.00225782	1
FBgn0050196	CG30196	CG30196	354.003	0.434855	0.00605177	1
FBgn0010548	Aldh-III	CG11140	852.801	0.432795	0.00210678	1
FBgn0032029	CG17292	CG17292	4544.39	0.432722	0.00540664	1
FBgn0051924	CG31924	CG31924	192.615	0.43072	0.00608917	1
FBgn0050369	CG30369	CG30369	192.096	0.430609	0.00510417	1
FBgn0035734	CG14823	CG14823	841.306	0.430007	0.00169001	1
FBgn0015034	Cyp4e1	CG2062	369.492	0.429891	0.00108118	1
FBgn0034097	CG3687	CG3687	135.683	0.429465	0.00304573	1
FBgn0040649	CG15461	CG15461	157.795	0.429249	0.00216559	1
FBgn0036482	CG13457	CG13457	152.078	0.426932	0.00962412	1
FBgn0032312	CG14071	CG14071	126.821	0.42569	0.00326708	1
FBgn0040812	CG8750	CG8750	119.79	0.425415	0.00369752	1
FBgn0037616	CG8136	CG8136	215.68	0.425335	0.00970034	1
FBgn0039669	CG2014	CG2014	200.41	0.425252	0.00489586	1
FBgn0034435	CG9975	CG9975	135.376	0.425252	0.00261726	1
FBgn0034840	CG3124	CG3124	184.958	0.424732	0.00616302	1
FBgn0035240	CG33791	CG33791	247.539	0.423852	0.00235263	1
FBgn0085239	CG34210	CG34210	195.915	0.421491	0.00521613	1
FBgn0029952	CG12689	CG12689	90.621	0.421173	0.000484119	1
FBgn0036751	Adgf-B	CG5998	217.357	0.42064	0.00548229	1
FBgn0046225	CG17230	CG17230	220.849	0.420531	0.00415141	1
FBgn0034497	CG9090	CG9090	1035.73	0.420248	0.00448411	1
FBgn0031451	CG9961	CG9961	165.593	0.419478	0.00419014	1
FBgn0034470	Obp56d	CG11218	1304.96	0.418312	0.00308936	1
FBgn0086355	Tpi	CG2171	866.279	0.418204	0.00198957	1
FBgn0031757	Ucp4C	CG9064	171.167	0.417383	0.00886237	1
FBgn0037388	CG14676	CG14676	105.839	0.416222	0.000129227	1
FBgn0052627	NnaD	CG32627	141.653	0.414357	0.00436454	1
FBgn0031235	CG13693	CG13693	172.089	0.413198	0.00736967	1
FBgn0001217	Hsc70-2	CG7756	650.765	0.411545	0.00370855	1
FBgn0050380	CG30380	CG30380	141.711	0.411305	2.04709e-05	1
FBgn0014033	Sr-CI	CG4099	335.553	0.411045	0.000187465	1
FBgn0085474	CG34445	CG34445	1258.02	0.410982	0.00269333	1
FBgn0033782	sug	CG3850	341.924	0.409679	0.00422202	1
FBgn0037678	CG16749	CG16749	515.513	0.409041	0.00824327	1
FBgn0037824	CG14684	CG14684	145.688	0.40768	0.00170529	1
FBgn0038690	CG11703	CG11703	134.497	0.40664	0.00121973	1
FBgn0032740	CG15172	CG15172	227.446	0.404049	0.00960842	1
FBgn0050284	CG30284	CG30284	196.783	0.402522	0.00323677	1
FBgn0030661	CG8105	CG8105	187.226	0.401426	0.00665266	1
FBgn0028850	CG15260	CG15260	196.002	0.40139	0.00960171	1
FBgn0031831	CG11043	CG11043	167.985	0.401258	0.00313885	1
FBgn0033828	CG17048	CG17048	133.326	0.400158	0.00590233	1
FBgn0085344	CG34315	CG34315	105.39	0.399267	0.00267135	1
FBgn0029993	CG1571	CG1571	125.211	0.398539	0.00932898	1
FBgn0033610	CG18335	CG18335	142.731	0.398205	0.00901753	1
FBgn0010424	TpnC73F	CG7930	308.53	0.398178	0.00688131	1
FBgn0032436	CG5418	CG5418	125.788	0.397848	7.09604e-05	1
FBgn0037759	CG8526	CG8526	112.527	0.395906	0.00395855	1
FBgn0045202	CG33992	CG33992	359.476	0.394667	0.00800523	1
FBgn0034532	CG13436	CG13436	177.669	0.394355	0.00847303	1
FBgn0029817	CG15764	CG15764	149.86	0.393723	0.00339912	1
FBgn0250845	CG1288	CG1288	208.039	0.393686	0.00697	1
FBgn0037812	CG18545	CG18545	92.3574	0.393349	0.00471492	1
FBgn0019830	colt	CG3057	3922.81	0.391654	7.38139e-05	1
FBgn0031723	CG7251	CG7251	272.388	0.391195	0.00309456	1
FBgn0033190	CG2137	CG2137	222.571	0.389938	0.00237899	1
FBgn0050503	CG30503	CG30503	526.938	0.389787	0.000624984	1
FBgn0038575	CG7208	CG7208	164.186	0.388408	0.00864843	1
FBgn0033065	Cyp6w1	CG8345	2336.49	0.38795	0.0083434	1
FBgn0069913	CG4681	CG4681	160.175	0.386426	0.00538641	1
FBgn0040763	CG18336	CG18336	230.913	0.385361	0.00960842	1
FBgn0031476	CG8813	CG8813	228.3	0.385256	0.00555825	1
FBgn0051528	CG31528	CG31528	120.84	0.384936	0.00801664	1
FBgn0050065	CG30065	CG30065	124.963	0.384791	0.00414627	1
FBgn0038589	CG18598	CG18598	451.031	0.384719	0.00139155	1
FBgn0031333	CG5561	CG5561	170.157	0.384514	0.00436473	1
FBgn0031423	CG3557	CG3557	184.833	0.384022	0.0047185	1
FBgn0034467	CG15128	CG15128	229.3	0.383542	0.00533546	1
FBgn0030278	CG15200	CG15200	168.511	0.382987	0.00231118	1
FBgn0050461	CG30461	CG30461	172.896	0.381115	0.00441089	1
FBgn0013813	Dhc98D	CG1842	200.195	0.380862	0.000193211	1
FBgn0037677	CG12951	CG12951	1302.2	0.380129	0.00746216	1
FBgn0040816	CG12521	CG12521	173.345	0.380045	0.0057221	1
FBgn0035143	Ppm1	CG12169	144.605	0.380003	0.00790348	1
FBgn0036706	CG6485	CG6485	199.827	0.379161	0.00538641	1
FBgn0034251	CG11423	CG11423	125.337	0.37916	0.00374657	1
FBgn0028570	robl22E	CG10838	273.758	0.37858	0.00988963	1
FBgn0050192	CG30192	CG30192	137.999	0.37712	0.00975748	1
FBgn0032654	CG15147	CG15147	138.45	0.374947	0.00556211	1
FBgn0033623	CG13202	CG13202	144.183	0.374509	0.00965078	1
FBgn0002865	Mst98Ca	CG11719	255.908	0.374453	0.00478502	1
FBgn0052487	CG32487	CG32487	145.209	0.374128	0.000948278	1
FBgn0085360	CG34331	CG34331	1727.42	0.373293	0.00348189	1
FBgn0037987	CG14739	CG14739	236.79	0.37289	0.00422497	1
FBgn0032652	CG6870	CG6870	317.256	0.372144	0.00236053	1
FBgn0012036	Aldh	CG3752	3230.71	0.371938	0.000175164	1
FBgn0052719	CG32719	CG32719	109.357	0.370452	0.00869991	1
FBgn0040996	CG12617	CG12617	174.873	0.368986	0.0025378	1
FBgn0053140	CG33140	CG33140	171.345	0.367658	0.00837553	1
FBgn0026409	Mpcp	CG4994	3062.29	0.367177	0.000359632	1
FBgn0029113	Uba2	CG7528	195.055	0.366419	0.00432451	1
FBgn0051802	CG31802	CG31802	188.181	0.366179	0.00340912	1
FBgn0036403	CG6661	CG6661	304.474	0.365827	0.00367472	1
FBgn0036311	CG17666	CG17666	220.254	0.364803	0.00996229	1
FBgn0035380	CG9970	CG9970	208.901	0.364604	0.000706873	1
FBgn0031596	CG15429	CG15429	202.013	0.363929	0.00714801	1
FBgn0034827	Klp59D	CG12192	147.849	0.363145	0.00191005	1
FBgn0040679	CG11373	CG11373	259.406	0.363015	0.00930036	1
FBgn0032632	CG6380	CG6380	233.51	0.361204	0.00736275	1
FBgn0053333	CG33333	CG33333	163.208	0.36009	0.00157264	1
FBgn0259795	loopin-1	CG4750	393.236	0.359047	0.00286992	1
FBgn0028668	Vha16-2	CG32089	130.299	0.358707	0.00515553	1
FBgn0013307	Odc1	CG8721	575.477	0.357286	0.000266122	1
FBgn0036587	CG4950	CG4950	507.126	0.356573	1.82202e-05	1
FBgn0037035	CG10589	CG10589	229.501	0.356329	0.00900551	1
FBgn0250826	CG34160	CG34160	208.135	0.356276	0.00344432	1
FBgn0052703	CG32703	CG32703	258.54	0.356228	0.0037124	1
FBgn0032771	CG17349	CG17349	310.51	0.355148	0.00583935	1
FBgn0038423	CG10317	CG10317	206.739	0.354806	0.00477249	1
FBgn0032588	CG5968	CG5968	494.1	0.354677	0.00287616	1
FBgn0025885	Inos	CG11143	1125.01	0.354207	0.000605188	1
FBgn0032010	CG8086	CG8086	537.691	0.354186	0.00688831	1
FBgn0032503	CG16825	CG16825	264.375	0.353498	0.00506262	1
FBgn0028913	CG3473	CG3473	272.658	0.353332	0.00941064	1
FBgn0052087	CG32087	CG32087	144.22	0.353173	0.00854661	1
FBgn0031501	CG17261	CG17261	250.21	0.353128	0.000859988	1
FBgn0035584	CG17030	CG17030	266.93	0.352285	0.00193803	1
FBgn0030536	CG11068	CG11068	261.455	0.351523	0.00996927	1
FBgn0039576	CG17856	CG17856	140.069	0.351459	0.00598232	1
FBgn0085201	CG34172	CG34172	2376.44	0.350965	0.00778024	1
FBgn0036970	Spn77Bc	CG6289	308.302	0.350419	0.00253443	1
FBgn0031905	CG5155	CG5155	145.167	0.349635	0.00305431	1
FBgn0051816	CG31816	CG31816	189.761	0.34945	0.00707377	1
FBgn0052450	CG32450	CG32450	195.309	0.348265	0.00464654	1
FBgn0036499	CG7276	CG7276	174.357	0.346844	0.00900551	1
FBgn0086915	Mst77F	CG3354	196.502	0.346643	0.000995177	1
FBgn0036837	CG18135	CG18135	540.547	0.346333	0.000502716	1
FBgn0031920	CG6441	CG6441	202.02	0.345853	0.0088268	1
FBgn0035860	eIF4E-3	CG8023	258.521	0.34526	0.00131115	1
FBgn0035008	CG3494	CG3494	207.204	0.34422	0.00205789	1
FBgn0032625	CG15136	CG15136	168.582	0.344178	0.00598883	1
FBgn0034229	CG4847	CG4847	353.855	0.343614	1.78706e-05	1
FBgn0051363	Jupiter	CG31363	169.46	0.342711	5.24258e-06	1
FBgn0032677	CG5790	CG5790	192.036	0.342663	0.00464087	1
FBgn0051624	CG31624	CG31624	209.625	0.34251	0.00860143	1
FBgn0261995	CG42813	CG42813	219.185	0.341579	0.00125729	1
FBgn0036750	CG6034	CG6034	121.637	0.338721	2.54703e-05	1
FBgn0029725	CG2871	CG2871	148.741	0.338664	0.00487367	1
FBgn0033542	CG12309	CG12309	123.432	0.337294	0.00245501	1
FBgn0086372	lap	CG2520	145.239	0.336851	0.000541803	1
FBgn0034483	CG16894	CG16894	202.648	0.336596	0.000688307	1
FBgn0036729	CG13733	CG13733	140.987	0.336585	0.00131859	1
FBgn0031859	CG17377	CG17377	310.289	0.336522	0.00307119	1
FBgn0035852	CG7387	CG7387	152.721	0.336327	0.00113247	1
FBgn0026141	Cdlc2	CG5450	216.049	0.336282	0.00294214	1
FBgn0031128	hydra	CG1338	216.721	0.333965	0.00119478	1
FBgn0050039	CG30039	CG30039	210.051	0.333352	0.00812328	1
FBgn0031751	CG9016	CG9016	215.409	0.333349	0.00293104	1
FBgn0036962	CG17122	CG17122	242.293	0.333295	0.00860143	1
FBgn0029167	Hml	CG7002	902.373	0.333272	9.90836e-05	1
FBgn0015035	Cyp4e3	CG4105	284.803	0.332967	0.00168279	1
FBgn0036029	CG16719	CG16719	236.276	0.331924	0.00447378	1
FBgn0042119	Cpr65Au	CG18778	364.261	0.330673	0.00538641	1
FBgn0026197	noe	CG32172	1434.96	0.329597	8.11918e-05	1
FBgn0034825	CG3215	CG3215	201.143	0.329077	0.00193018	1
FBgn0038225	soti	CG8489	221.518	0.327912	0.00439921	1
FBgn0028561	sut3	CG17976	362.844	0.324947	0.00657875	1
FBgn0038175	CG9602	CG9602	328.06	0.324916	0.00860143	1
FBgn0034882	CG5398	CG5398	905.723	0.322605	0.00591342	1
FBgn0050222	CG30222	CG30222	172.292	0.322473	0.00196183	1
FBgn0040609	CG3348	CG3348	460.246	0.321741	0.00146904	1
FBgn0250844	CG4218	CG4218	226.422	0.321462	0.00748788	1
FBgn0038194	Cyp6d5	CG3050	2848.68	0.321323	0.000225947	1
FBgn0039796	CG12069	CG12069	258.99	0.319607	0.00836377	1
FBgn0031554	CG15418	CG15418	222.515	0.319117	0.00771386	1
FBgn0032563	CG15258	CG15258	312.083	0.318979	0.00791179	1
FBgn0032111	CG13110	CG13110	274.576	0.318711	0.00168342	1
FBgn0031954	CG14537	CG14537	359.876	0.31751	0.00771386	1
FBgn0053666	CG33666	CG33666	88.5908	0.315994	0.0048462	1
FBgn0010423	TpnC47D	CG9073	334.166	0.315016	0.000144805	1
FBgn0051029	CG31029	CG31029	428.944	0.314393	0.00555658	1
FBgn0085479	CG34450	CG34450	257.087	0.314313	0.009459	1
FBgn0038697	CG3581	CG3581	286.555	0.314306	0.00632686	1
FBgn0030277	CG1394	CG1394	295.503	0.309458	0.00121196	1
FBgn0028412	Mst33A	CG6541	214.673	0.308521	0.00643156	1
FBgn0038280	CG14861	CG14861	241.841	0.30811	0.00400185	1
FBgn0034480	CG16898	CG16898	1676.57	0.306748	0.000762127	1
FBgn0050487	CG30487	CG30487	398.032	0.306527	0.00793469	1
FBgn0038361	CG9589	CG9589	427.502	0.306304	0.00618651	1
FBgn0038539	Atg8b	CG12334	215.518	0.305114	0.00175812	1
FBgn0250841	CG17242	CG17242	712.45	0.3051	0.00531257	1
FBgn0031295	CG4375	CG4375	370.929	0.30369	0.00048473	1
FBgn0033330	CG8746	CG8746	467.717	0.303616	0.0047185	1
FBgn0034681	CG9308	CG9308	173.459	0.302615	0.0085853	1
FBgn0036093	CG14154	CG14154	205.389	0.302312	0.00653469	1
FBgn0035989	CG3967	CG3967	652.09	0.301912	0.00726689	1
FBgn0053234	CG33234	CG33234	260.563	0.300657	0.00210589	1
FBgn0250827	whip	CG34218	371.432	0.298968	0.0023834	1
FBgn0028941	CG16853	CG16853	244.878	0.298276	0.00835767	1
FBgn0034655	CG10307	CG10307	607.108	0.297848	0.00371583	1
FBgn0038052	CG5538	CG5538	580.836	0.297494	0.000803377	1
FBgn0028870	CG4691	CG4691	797.281	0.296413	0.00962255	1
FBgn0033243	CG14763	CG14763	225.793	0.293279	0.00258089	1
FBgn0036204	Tim13	CG11611	234.357	0.292703	0.00150647	1
FBgn0037283	CG14658	CG14658	361.847	0.292361	0.00456972	1
FBgn0031749	CG14000	CG14000	192.408	0.291169	0.00368815	1
FBgn0042189	CG17376	CG17376	754.784	0.29054	0.00269005	1
FBgn0039678	Obp99a	CG18111	354.78	0.288863	0.00249313	1
FBgn0030362	regucalcin	CG1803	4792.39	0.288722	2.85599e-06	1
FBgn0033893	CG18371	CG18371	322.628	0.288389	0.00824733	1
FBgn0038147	CCHa2	CG14375	915.99	0.287447	1.95368e-05	1
FBgn0040508	ACXC	CG5983	289.338	0.287165	0.00632686	1
FBgn0038345	CG5213	CG5213	234.044	0.287115	0.000836502	1
FBgn0053060	CG33060	CG33060	385.289	0.283604	0.0068134	1
FBgn0031103	CG12679	CG12679	397.905	0.283168	0.00271718	1
FBgn0038356	CG12784	CG12784	372.759	0.282283	0.00414194	1
FBgn0033446	CG1648	CG1648	3974.61	0.281539	0.000155006	1
FBgn0038208	CG14355	CG14355	616.687	0.28083	0.00749528	1
FBgn0033954	CG12860	CG12860	502.161	0.280073	0.00324213	1
FBgn0035491	Dpy-30L2	CG11591	484.112	0.27925	0.000878931	1
FBgn0035915	CG6372	CG6372	458.359	0.278617	0.0036803	1
FBgn0052240	CG32240	CG32240	309.08	0.278523	0.00853005	1
FBgn0035724	CG10064	CG10064	165.292	0.278348	0.00246971	1
FBgn0032372	CG4988	CG4988	212.545	0.276531	0.000640274	1
FBgn0038979	CG7046	CG7046	613.586	0.275667	0.00946724	1
FBgn0022355	Tsf1	CG6186	4416.27	0.273165	0.000191139	1
FBgn0030319	CG2533	CG2533	539.641	0.272875	0.00886237	1
FBgn0016675	Lectin-galC1	CG9976	3583.73	0.272422	0.000470548	1
FBgn0038694	CG5217	CG5217	263.773	0.27226	0.00348189	1
FBgn0002863	Acp95EF	CG17924	286.358	0.272179	0.00342345	1
FBgn0053340	CG33340	CG33340	697.253	0.272059	0.00115197	1
FBgn0039104	CG10252	CG10252	327.115	0.269261	0.00322106	1
FBgn0259210	prom	CG42310	359.287	0.269212	0.00821239	1
FBgn0038033	CG10097	CG10097	3110.16	0.267719	0.00671863	1
FBgn0052652	CG32652	CG32652	414.636	0.267386	0.00426927	1
FBgn0033238	CG11165	CG11165	297.071	0.26731	0.00294016	1
FBgn0033063	CG14589	CG14589	467.298	0.266369	0.000292211	1
FBgn0032664	CG5755	CG5755	249.01	0.266175	0.0047185	1
FBgn0046294	CG12699	CG12699	686.677	0.265026	0.00571974	1
FBgn0031526	CG8838	CG8838	380.415	0.264478	0.00821526	1
FBgn0004171	Mst98Cb	CG18396	615.275	0.263298	0.00168279	1
FBgn0032624	CG6304	CG6304	263.063	0.258634	0.00838819	1
FBgn0032370	CG12307	CG12307	612.224	0.257917	0.00534233	1
FBgn0052588	CG32588	CG32588	169.968	0.256682	0.0011367	1
FBgn0051913	CG31913	CG31913	375.422	0.255854	0.00231772	1
FBgn0050350	CG30350	CG30350	247.085	0.255697	0.00126516	1
FBgn0050056	CG30056	CG30056	379.548	0.255357	0.0050563	1
FBgn0033367	CG8193	CG8193	291.748	0.255333	3.03395e-06	1
FBgn0034132	CG4439	CG4439	860.191	0.254437	0.00810505	1
FBgn0051639	CG31639	CG31639	722.362	0.252748	0.00849825	1
FBgn0000055	Adh	CG3481	10025.3	0.252558	0.00811588	1
FBgn0035455	CG10862	CG10862	315.226	0.251101	0.00806988	1
FBgn0032769	CG10750	CG10750	213.687	0.24786	0.0083434	1
FBgn0050324	CG30324	CG30324	665.346	0.247629	0.0063131	1
FBgn0034127	CG7848	CG7848	281.343	0.246503	0.00176972	1
FBgn0037579	CG18193	CG18193	638.639	0.245986	0.00349371	1
FBgn0028416	Met75Ca	CG32197	478.527	0.245446	0.00441089	1
FBgn0034205	CG10950	CG10950	304.675	0.24508	0.00175839	1
FBgn0039553	CG5017	CG5017	438.092	0.244191	8.16764e-05	1
FBgn0045827	CG13245	CG13245	885.577	0.24289	0.00759558	1
FBgn0036156	CG11726	CG11726	210.662	0.242453	0.0098962	1
FBgn0262001	CG42819	CG42819	463.461	0.240659	0.00168342	1
FBgn0035047	Pof	CG3691	462.035	0.238109	0.000484119	1
FBgn0034658	Grx-1	CG7975	641.591	0.236328	0.00728233	1
FBgn0038078	CG14391	CG14391	242.243	0.234541	0.00395923	1
FBgn0038373	CG4546	CG4546	612.931	0.232962	0.00401543	1
FBgn0030280	CG11106	CG11106	470.4	0.232071	0.00660048	1
FBgn0036014	CG3222	CG3222	524.372	0.228943	0.00771386	1
FBgn0028942	CG16852	CG16852	310.081	0.227251	0.000899357	1
FBgn0032520	CG10859	CG10859	327.935	0.225862	0.00258089	1
FBgn0259183	CG42287	CG42287	739.148	0.225636	0.00929995	1
FBgn0039498	CG17991	CG17991	574.893	0.224754	0.00741953	1
FBgn0085312	CG34283	CG34283	341.444	0.223408	0.000553995	1
FBgn0033020	CG10396	CG10396	583.549	0.223239	0.00754822	1
FBgn0050393	CG30393	CG30393	265.865	0.220615	0.00340912	1
FBgn0047338	CG32148	CG32148	628.398	0.220428	0.00575483	1
FBgn0051948	CG31948	CG31948	560.67	0.220191	0.00140866	1
FBgn0030247	CG15208	CG15208	392.819	0.219671	0.00643156	1
FBgn0033880	CG6553	CG6553	338.991	0.217936	5.00968e-06	1
FBgn0085197	CG34168	CG34168	931.871	0.217594	0.00680542	1
FBgn0037398	CG15580	CG15580	316.895	0.214115	0.00135871	1
FBgn0039083	CG10177	CG10177	396.037	0.21075	0.00364057	1
FBgn0051820	CG31820	CG31820	644.927	0.210223	0.00135871	1
FBgn0035161	CG13898	CG13898	613.706	0.209391	0.00156138	1
FBgn0050271	CG30271	CG30271	378.358	0.20716	0.00249295	1
FBgn0040519	CG15219	CG15219	1344.98	0.198679	0.00342345	1
FBgn0036490	CG6888	CG6888	623.641	0.198535	0.0077938	1
FBgn0038915	CG17819	CG17819	310.805	0.198298	0.00344697	1
FBgn0035971	CG4477	CG4477	511.408	0.196364	0.00367472	1
FBgn0047351	CG31468	CG31468	841.683	0.195421	0.00382838	1
FBgn0051226	CG31226	CG31226	1221.41	0.19071	0.00501639	1
FBgn0035817	CG7409	CG7409	1140.49	0.184612	3.50105e-06	1
FBgn0032055	CG13091	CG13091	2729.11	0.181432	0.000109291	1
FBgn0040994	CG17567	CG17567	4108.83	0.176594	0.00640061	1
FBgn0004174	Mst84Dc	CG17945	1985.24	0.175925	0.00774131	1
FBgn0031163	CG14579	CG14579	256.668	0.174804	0.00653969	1
FBgn0002022	Catsup	CG10449	329.173	0.172259	2.04468e-06	1
FBgn0002565	Lsp2	CG6806	503.226	0.170241	1.84449e-06	1
FBgn0036415	CG7768	CG7768	1815.7	0.166622	0.00609027	1
FBgn0043783	CG32444	CG32444	4946.03	0.165356	3.96198e-05	1
FBgn0003067	Pepck	CG17725	1955.49	0.11962	0.000152886	1
FBgn0038978	CG7045	CG7045	1674.59	0.102219	0.00161381	1
FBgn0085508		CG40682	326.61	2.36292	0.00120245	2
FBgn0085516		CG40769	185.577	1.76776	0.00547534	2
FBgn0085553		CG41012	310.896	2.40237	0.00218881	2
FBgn0085594		CG41278	112.287	2.14205	0.00371036	2
FBgn0085686		CG41555	638.354	2.52882	0.00150141	2
FBgn0085708		CG41582	216.104	2.08359	0.00709298	2
FBgn0085710		CG41586	101.836	1.9026	0.0024993	2
