# Supplementary material for: dJun and Vri/dNFIL3 Are Major Regulators of Cardiac Aging in Drosophila
Source: PLoS Genet. 2012 Nov 29;8(11):e1003081. doi: 10.1371/journal.pgen.1003081 (PMC3510041; doi:10.1371/journal.pgen.1003081)
Supplement: Table S3 — (Related to Table 1.) Comparison of aging heart transcriptome with age-related transcriptional changes in different body parts. Differentially expressed cardiac genes at 10 and 40 days were compared to genes differentially expressed in whole body and other body parts at similar ages. In all cases, cluster 1 (green) includes genes repressed in aged tissues and cluster 2 (red) genes induced in aged tissues. For each gene differentially expressed in the cardiac tube, the FBgn (FB), symbol (symbol) CG number (CG), the mean of the fold change (<FC>) and corresponding cluster (cluster) is indicated. Aging 1: analysis performed in [10]. Aging-WB, aging-Thorax, Aging-Head correspond to differential transcriptome analyses performed with young and aged drosophila, respectively, investigating whole body, thorax and head and are described in [9]. (XLSX) [file pgen.1003081.s009.xlsx]

## Sheet: Table S3
Table S3 (related to Table 1): Comparison of aging heart transcriptome with age-related transcriptional changes in different body parts.
FB_ID	Symbol	annotation_ID	<FC>	Cluster	Aging1	Aging_WB	Aging_Thorax	Aging_Head
FBgn0025885	Inos	CG11143	0.354207	1	2	2	2	0
FBgn0017558	Pdk	CG8808	0.459262	1	2	0	0	0
FBgn0022355	Tsf1	CG6186	0.273165	1	2	0	0	0
FBgn0016119	ATPsyn-Cf6	CG4412	0.471905	1	1	1	1	1
FBgn0040793	CG7630	CG7630	0.471968	1	1	1	1	0
FBgn0035817	CG7409	CG7409	0.184612	1	1	1	1	0
FBgn0016691	Oscp	CG4307	0.551052	1	1	1	1	0
FBgn0034497	CG9090	CG9090	0.420248	1	1	1	1	0
FBgn0036728	CG7580	CG7580	0.441826	1	1	1	1	0
FBgn0038224	CG3321	CG3321	0.477831	1	1	1	1	0
FBgn0031830	CG11015	CG11015	0.465413	1	1	1	1	0
FBgn0261439	SdhA	CG17246	0.482564	1	1	1	1	0
FBgn0028870	CG4691	CG4691	0.296413	1	1	1	1	0
FBgn0037788	CG3940	CG3940	0.591828	1	1	1	1	0
FBgn0250814	CG4169	CG4169	0.474203	1	1	1	1	0
FBgn0086915	Mst77F	CG3354	0.346643	1	1	1	1	0
FBgn0038539	Atg8b	CG12334	0.305114	1	1	1	0	1
FBgn0035782	CG14835	CG14835	0.468636	1	1	1	0	1
FBgn0038598	CG7131	CG7131	0.512133	1	1	1	0	1
FBgn0036687	CG6652	CG6652	0.458347	1	1	1	0	1
FBgn0085197	CG34168	CG34168	0.217594	1	1	1	0	1
FBgn0250844	CG4218	CG4218	0.321462	1	1	1	0	1
FBgn0046225	CG17230	CG17230	0.420531	1	1	1	0	1
FBgn0002865	Mst98Ca	CG11719	0.374453	1	1	1	0	1
FBgn0035852	CG7387	CG7387	0.336327	1	1	1	0	1
FBgn0034435	CG9975	CG9975	0.425252	1	1	1	0	1
FBgn0035047	Pof	CG3691	0.238109	1	1	1	0	1
FBgn0034595	CG15657	CG15657	0.460155	1	1	1	0	1
FBgn0030277	CG1394	CG1394	0.309458	1	1	1	0	1
FBgn0038978	CG7045	CG7045	0.102219	1	1	1	0	1
FBgn0033954	CG12860	CG12860	0.280073	1	1	1	0	1
FBgn0033063	CG14589	CG14589	0.266369	1	1	1	0	1
FBgn0032740	CG15172	CG15172	0.404049	1	1	1	0	1
FBgn0031859	CG17377	CG17377	0.336522	1	1	1	0	1
FBgn0031831	CG11043	CG11043	0.401258	1	1	1	0	1
FBgn0034132	CG4439	CG4439	0.254437	1	1	1	0	1
FBgn0026141	Cdlc2	CG5450	0.336282	1	1	1	0	1
FBgn0004174	Mst84Dc	CG17945	0.175925	1	1	1	0	1
FBgn0004171	Mst98Cb	CG18396	0.263298	1	1	1	0	1
FBgn0259795	loopin-1	CG4750	0.359047	1	1	1	0	1
FBgn0034097	CG3687	CG3687	0.429465	1	1	1	0	1
FBgn0035491	Dpy-30L2	CG11591	0.27925	1	1	1	0	1
FBgn0040994	CG17567	CG17567	0.176594	1	1	1	0	1
FBgn0051624	CG31624	CG31624	0.34251	1	1	1	0	1
FBgn0045827	CG13245	CG13245	0.24289	1	1	1	0	1
FBgn0053340	CG33340	CG33340	0.272059	1	1	1	0	1
FBgn0031476	CG8813	CG8813	0.385256	1	1	1	0	0
FBgn0031163	CG14579	CG14579	0.174804	1	1	1	0	0
FBgn0042189	CG17376	CG17376	0.29054	1	1	1	0	0
FBgn0030319	CG2533	CG2533	0.272875	1	1	1	0	0
FBgn0030247	CG15208	CG15208	0.219671	1	1	1	0	0
FBgn0051025	CG31025	CG31025	0.463265	1	1	1	0	0
FBgn0032563	CG15258	CG15258	0.318979	1	1	1	0	0
FBgn0032520	CG10859	CG10859	0.225862	1	1	1	0	0
FBgn0028850	CG15260	CG15260	0.40139	1	1	1	0	0
FBgn0032769	CG10750	CG10750	0.24786	1	1	1	0	0
FBgn0033330	CG8746	CG8746	0.303616	1	1	1	0	0
FBgn0035915	CG6372	CG6372	0.278617	1	1	1	0	0
FBgn0030278	CG15200	CG15200	0.382987	1	1	1	0	0
FBgn0032664	CG5755	CG5755	0.266175	1	1	1	0	0
FBgn0033610	CG18335	CG18335	0.398205	1	1	1	0	0
FBgn0032771	CG17349	CG17349	0.355148	1	1	1	0	0
FBgn0051948	CG31948	CG31948	0.220191	1	1	1	0	0
FBgn0034827	Klp59D	CG12192	0.363145	1	1	1	0	0
FBgn0051802	CG31802	CG31802	0.366179	1	1	1	0	0
FBgn0031920	CG6441	CG6441	0.345853	1	1	1	0	0
FBgn0031941	CG7211	CG7211	0.451427	1	1	1	0	0
FBgn0038979	CG7046	CG7046	0.275667	1	1	1	0	0
FBgn0038567	CG14316	CG14316	0.462831	1	1	1	0	0
FBgn0032677	CG5790	CG5790	0.342663	1	1	1	0	0
FBgn0032370	CG12307	CG12307	0.257917	1	1	1	0	0
FBgn0032632	CG6380	CG6380	0.361204	1	1	1	0	0
FBgn0032624	CG6304	CG6304	0.258634	1	1	1	0	0
FBgn0034467	CG15128	CG15128	0.383542	1	1	1	0	0
FBgn0038373	CG4546	CG4546	0.232962	1	1	1	0	0
FBgn0037388	CG14676	CG14676	0.416222	1	1	1	0	0
FBgn0040649	CG15461	CG15461	0.429249	1	1	1	0	0
FBgn0037610	CG8043	CG8043	0.460116	1	1	1	0	0
FBgn0040679	CG11373	CG11373	0.363015	1	1	1	0	0
FBgn0037616	CG8136	CG8136	0.425335	1	1	1	0	0
FBgn0038225	soti	CG8489	0.327912	1	1	1	0	0
FBgn0037035	CG10589	CG10589	0.356329	1	1	1	0	0
FBgn0038694	CG5217	CG5217	0.27226	1	1	1	0	0
FBgn0037987	CG14739	CG14739	0.37289	1	1	1	0	0
FBgn0050222	CG30222	CG30222	0.322473	1	1	1	0	0
FBgn0039678	Obp99a	CG18111	0.288863	1	1	1	0	0
FBgn0038575	CG7208	CG7208	0.388408	1	1	1	0	0
FBgn0039498	CG17991	CG17991	0.224754	1	1	1	0	0
FBgn0038697	CG3581	CG3581	0.314306	1	1	1	0	0
FBgn0040996	CG12617	CG12617	0.368986	1	1	1	0	0
FBgn0038208	CG14355	CG14355	0.28083	1	1	1	0	0
FBgn0034205	CG10950	CG10950	0.24508	1	1	1	0	0
FBgn0034229	CG4847	CG4847	0.343614	1	1	1	0	0
FBgn0062517	CG16984	CG16984	0.465116	1	1	1	0	0
FBgn0029725	CG2871	CG2871	0.338664	1	1	1	0	0
FBgn0036490	CG6888	CG6888	0.198535	1	1	1	0	0
FBgn0036311	CG17666	CG17666	0.364803	1	1	1	0	0
FBgn0040519	CG15219	CG15219	0.198679	1	1	1	0	0
FBgn0017456	Ubc84D	CG12799	0.449815	1	1	1	0	0
FBgn0031908	CG5177	CG5177	0.496973	1	1	0	1	0
FBgn0038570	Prx5	CG7217	0.504157	1	1	0	1	0
FBgn0037678	CG16749	CG16749	0.409041	1	1	0	1	0
FBgn0033367	CG8193	CG8193	0.255333	1	1	0	1	0
FBgn0028336	l(1)G0255	CG4094	0.549724	1	1	0	1	0
FBgn0034479	CG8654	CG8654	0.451414	1	1	0	1	0
FBgn0085360	CG34331	CG34331	0.373293	1	1	0	0	2
FBgn0031128	hydra	CG1338	0.333965	1	1	0	0	0
FBgn0030283	CG15198	CG15198	0.617945	1	1	0	0	0
FBgn0019830	colt	CG3057	0.391654	1	1	0	0	0
FBgn0032291	CG17118	CG17118	0.511579	1	1	0	0	0
FBgn0028913	CG3473	CG3473	0.353332	1	1	0	0	0
FBgn0010548	Aldh-III	CG11140	0.432795	1	1	0	0	0
FBgn0085479	CG34450	CG34450	0.314313	1	1	0	0	0
FBgn0031333	CG5561	CG5561	0.384514	1	1	0	0	0
FBgn0001216	Hsc70-1	CG8937	0.483715	1	1	0	0	0
FBgn0015034	Cyp4e1	CG2062	0.429891	1	1	0	0	0
FBgn0027562	CG10345	CG10345	0.511891	1	1	0	0	0
FBgn0043783	CG32444	CG32444	0.165356	1	1	0	0	0
FBgn0034840	CG3124	CG3124	0.424732	1	1	0	0	0
FBgn0034882	CG5398	CG5398	0.322605	1	1	0	0	0
FBgn0035008	CG3494	CG3494	0.34422	1	1	0	0	0
FBgn0040905	CG15578	CG15578	0.452362	1	1	0	0	0
FBgn0034500	CG11200	CG11200	0.435139	1	1	0	0	0
FBgn0040609	CG3348	CG3348	0.321741	1	1	0	0	0
FBgn0035724	CG10064	CG10064	0.278348	1	1	0	0	0
FBgn0036415	CG7768	CG7768	0.166622	1	1	0	0	0
FBgn0034127	CG7848	CG7848	0.246503	1	1	0	0	0
FBgn0038175	CG9602	CG9602	0.324916	1	1	0	0	0
FBgn0032654	CG15147	CG15147	0.374947	1	1	0	0	0
FBgn0035161	CG13898	CG13898	0.209391	1	1	0	0	0
FBgn0038423	CG10317	CG10317	0.354806	1	1	0	0	0
FBgn0040763	CG18336	CG18336	0.385361	1	1	0	0	0
FBgn0033168	CG11145	CG11145	0.45378	1	1	0	0	0
FBgn0032894	CG14402	CG14402	0.445368	1	1	0	0	0
FBgn0050324	CG30324	CG30324	0.247629	1	1	0	0	0
FBgn0033446	CG1648	CG1648	0.281539	1	1	0	0	0
FBgn0003067	Pepck	CG17725	0.11962	1	0	2	2	2
FBgn0032350	CG6287	CG6287	0.587339	1	0	2	2	0
FBgn0027525	CG7686	CG7686	0.589802	1	0	2	2	0
FBgn0033065	Cyp6w1	CG8345	0.38795	1	0	2	2	0
FBgn0028542	nimB4	CG33115	0.600602	1	0	2	2	0
FBgn0010053	Jheh1	CG15101	0.574403	1	0	2	0	2
FBgn0033170	sPLA2	CG11124	0.524284	1	0	2	0	2
FBgn0051286	CG31286	CG31286	0.46782	1	0	2	0	0
FBgn0051363	Jupiter	CG31363	0.342711	1	0	2	0	0
FBgn0023477	Tal	CG2827	0.493222	1	0	2	0	0
FBgn0031305	Iris	CG4715	0.472845	1	0	2	0	0
FBgn0038147	CCHa2	CG14375	0.287447	1	0	2	0	0
FBgn0002565	Lsp2	CG6806	0.170241	1	0	1	1	1
FBgn0020235	ATPsyn-gamma	CG7610	0.587526	1	0	1	1	0
FBgn0034655	CG10307	CG10307	0.297848	1	0	1	1	0
FBgn0035032	CG4692	CG4692	0.524036	1	0	1	1	0
FBgn0038271	CG3731	CG3731	0.438999	1	0	1	1	0
FBgn0010612	l(2)06225	CG6105	0.495628	1	0	1	1	0
FBgn0083167	Neb-cGP	CG15304	0.555359	1	0	1	1	0
FBgn0046294	CG12699	CG12699	0.265026	1	0	1	0	1
FBgn0001217	Hsc70-2	CG7756	0.411545	1	0	1	0	1
FBgn0039553	CG5017	CG5017	0.244191	1	0	1	0	1
FBgn0011817	nmo	CG7892	0.573774	1	0	1	0	1
FBgn0033020	CG10396	CG10396	0.223239	1	0	1	0	1
FBgn0002863	Acp95EF	CG17924	0.272179	1	0	1	0	1
FBgn0040508	ACXC	CG5983	0.287165	1	0	1	0	1
FBgn0034658	Grx-1	CG7975	0.236328	1	0	1	0	1
FBgn0035455	CG10862	CG10862	0.251101	1	0	1	0	0
FBgn0028412	Mst33A	CG6541	0.308521	1	0	1	0	0
FBgn0038706	CG3517	CG3517	0.452108	1	0	1	0	0
FBgn0029952	CG12689	CG12689	0.421173	1	0	1	0	0
FBgn0038008	CG3942	CG3942	0.557188	1	0	1	0	0
FBgn0039812	CG15548	CG15548	0.449745	1	0	1	0	0
FBgn0033893	CG18371	CG18371	0.288389	1	0	1	0	0
FBgn0039796	CG12069	CG12069	0.319607	1	0	1	0	0
FBgn0029700	CG15576	CG15576	0.489131	1	0	1	0	0
FBgn0053208	Mical	CG33208	0.461324	1	0	1	0	0
FBgn0031722	CG14011	CG14011	0.603765	1	0	1	0	0
FBgn0036204	Tim13	CG11611	0.292703	1	0	1	0	0
FBgn0052440	CG32440	CG32440	0.515574	1	0	1	0	0
FBgn0040812	CG8750	CG8750	0.425415	1	0	1	0	0
FBgn0034483	CG16894	CG16894	0.336596	1	0	1	0	0
FBgn0034532	CG13436	CG13436	0.394355	1	0	1	0	0
FBgn0034546	CG13442	CG13442	0.458568	1	0	1	0	0
FBgn0052380	SMSr	CG32380	0.524399	1	0	1	0	0
FBgn0034601	CG4286	CG4286	0.454095	1	0	1	0	0
FBgn0035143	Ppm1	CG12169	0.380003	1	0	1	0	0
FBgn0035584	CG17030	CG17030	0.352285	1	0	1	0	0
FBgn0035952	CG5280	CG5280	0.575719	1	0	1	0	0
FBgn0036014	CG3222	CG3222	0.228943	1	0	1	0	0
FBgn0039228	CG6980	CG6980	0.589031	1	0	1	0	0
FBgn0050350	CG30350	CG30350	0.255697	1	0	1	0	0
FBgn0033344	CG8252	CG8252	0.493035	1	0	1	0	0
FBgn0036403	CG6661	CG6661	0.365827	1	0	1	0	0
FBgn0036729	CG13733	CG13733	0.336585	1	0	1	0	0
FBgn0036830	CG14077	CG14077	0.633055	1	0	1	0	0
FBgn0036962	CG17122	CG17122	0.333295	1	0	1	0	0
FBgn0037579	CG18193	CG18193	0.245986	1	0	1	0	0
FBgn0038356	CG12784	CG12784	0.282283	1	0	1	0	0
FBgn0038445	CG14891	CG14891	0.547258	1	0	1	0	0
FBgn0038708	CG6255	CG6255	0.440652	1	0	1	0	0
FBgn0038921	CG6332	CG6332	0.510578	1	0	1	0	0
FBgn0039010	CG4907	CG4907	0.474141	1	0	1	0	0
FBgn0039083	CG10177	CG10177	0.21075	1	0	1	0	0
FBgn0036029	CG16719	CG16719	0.331924	1	0	1	0	0
FBgn0031501	CG17261	CG17261	0.353128	1	0	1	0	0
FBgn0010423	TpnC47D	CG9073	0.315016	1	0	1	0	0
FBgn0250845	CG1288	CG1288	0.393686	1	0	1	0	0
FBgn0028531	CG15286	CG15286	0.553742	1	0	1	0	0
FBgn0028561	sut3	CG17976	0.324947	1	0	1	0	0
FBgn0030280	CG11106	CG11106	0.232071	1	0	1	0	0
FBgn0033794	CG13326	CG13326	0.592756	1	0	1	0	0
FBgn0031295	CG4375	CG4375	0.30369	1	0	1	0	0
FBgn0033243	CG14763	CG14763	0.293279	1	0	1	0	0
FBgn0031526	CG8838	CG8838	0.264478	1	0	1	0	0
FBgn0031785	CG13991	CG13991	0.589633	1	0	1	0	0
FBgn0052652	CG32652	CG32652	0.267386	1	0	1	0	0
FBgn0033238	CG11165	CG11165	0.26731	1	0	1	0	0
FBgn0032111	CG13110	CG13110	0.318711	1	0	1	0	0
FBgn0032503	CG16825	CG16825	0.353498	1	0	1	0	0
FBgn0032588	CG5968	CG5968	0.354677	1	0	1	0	0
FBgn0032660	elfless	CG15150	0.44302	1	0	1	0	0
FBgn0030536	CG11068	CG11068	0.351523	1	0	1	0	0
FBgn0032039	CG13385	CG13385	0.483163	1	0	1	0	0
FBgn0014033	Sr-CI	CG4099	0.411045	1	0	0	2	2
FBgn0029167	Hml	CG7002	0.333272	1	0	0	2	2
FBgn0030013	GIIIspla2	CG1583	0.518456	1	0	0	2	2
FBgn0034470	Obp56d	CG11218	0.418312	1	0	0	2	0
FBgn0052702	CG32702	CG32702	0.55679	1	0	0	2	0
FBgn0002022	Catsup	CG10449	0.172259	1	0	0	2	0
FBgn0041629	Hexo2	CG1787	0.559254	1	0	0	2	0
FBgn0032652	CG6870	CG6870	0.372144	1	0	0	2	0
FBgn0011828	Pxn	CG12002	0.471888	1	0	0	1	0
FBgn0010217	ATPsyn-beta	CG11154	0.475163	1	0	0	1	0
FBgn0051075	CG31075	CG31075	0.488454	1	0	0	1	0
FBgn0086355	Tpi	CG2171	0.418204	1	0	0	1	0
FBgn0037715	CG9399	CG9399	0.646658	1	0	0	1	0
FBgn0039737	CG7920	CG7920	0.58074	1	0	0	1	0
FBgn0037891	CG5214	CG5214	0.541952	1	0	0	1	0
FBgn0028325	l(1)G0334	CG7010	0.575998	1	0	0	1	0
FBgn0033782	sug	CG3850	0.409679	1	0	0	1	0
FBgn0034576	CG9350	CG9350	0.565482	1	0	0	1	0
FBgn0001128	Gpdh	CG9042	0.47375	1	0	0	1	0
FBgn0036169	Fuca	CG6128	0.448122	1	0	0	0	2
FBgn0036587	CG4950	CG4950	0.356573	1	0	0	0	2
FBgn0040102	lectin-24Db	CG2958	0.435174	1	0	0	0	2
FBgn0086254	CG6084	CG6084	0.476084	1	0	0	0	2
FBgn0039104	CG10252	CG10252	0.269261	1	0	0	0	1
FBgn0032055	CG13091	CG13091	0.181432	1	0	0	0	1
FBgn0030079	CG7267	CG7267	2.69529	2	2	2	2	2
FBgn0041579	AttC	CG4740	20.6666	2	2	2	2	2
FBgn0035715	CG10103	CG10103	2.53044	2	2	2	2	2
FBgn0043578	PGRP-SB1	CG9681	5.1853	2	2	2	2	2
FBgn0035806	PGRP-SD	CG7496	4.28658	2	2	2	2	2
FBgn0039593	CG9989	CG9989	7.80324	2	2	2	2	2
FBgn0032639	CG18563	CG18563	18.7363	2	2	2	2	2
FBgn0034512	CG18067	CG18067	3.72117	2	2	2	2	2
FBgn0039099	CG10157	CG10157	2.57366	2	2	2	2	2
FBgn0029507	Tsp42Ed	CG12846	4.15747	2	2	2	2	2
FBgn0040551	CG11686	CG11686	2.00809	2	2	2	2	2
FBgn0028984	Spn5	CG18525	2.51301	2	2	2	2	2
FBgn0033593	Listericin	CG9080	6.85928	2	2	2	2	2
FBgn0038465	Irc	CG8913	2.932	2	2	2	2	2
FBgn0033304	Cyp6a13	CG2397	2.17694	2	2	2	2	2
FBgn0027584	CG4757	CG4757	3.76467	2	2	2	2	2
FBgn0038346	CG14872	CG14872	2.97587	2	2	2	2	2
FBgn0002069	Aats-asp	CG3821	4.3829	2	2	2	2	2
FBgn0038299	Spn88Eb	CG6687	7.62862	2	2	2	2	2
FBgn0028515	EndoGI	CG4930	1.80307	2	2	2	2	2
FBgn0052412	CG32412	CG32412	5.89847	2	2	2	2	2
FBgn0010381	Drs	CG10810	9.08256	2	2	2	2	2
FBgn0034117	CG7997	CG7997	3.46528	2	2	2	2	2
FBgn0004240	Dpt	CG12763	9.35205	2	2	2	2	2
FBgn0034140	CG8317	CG8317	2.333	2	2	2	2	2
FBgn0046999	CG6429	CG6429	5.72697	2	2	2	2	2
FBgn0043841	vir-1	CG31764	3.21509	2	2	2	2	2
FBgn0012042	AttA	CG10146	4.56304	2	2	2	2	2
FBgn0034329	IM1	CG18108	2.11362	2	2	2	2	2
FBgn0032387	CG16965	CG16965	4.58462	2	2	2	2	2
FBgn0033130	Tsp42Ei	CG12843	2.32637	2	2	2	2	2
FBgn0034741	CG4269	CG4269	14.2593	2	2	2	2	2
FBgn0020416	Idgf1	CG4472	4.50266	2	2	2	2	2
FBgn0034761	CG4250	CG4250	2.17719	2	2	2	2	2
FBgn0014865	Mtk	CG8175	3.20066	2	2	2	2	2
FBgn0032773	fon	CG15825	5.84977	2	2	2	2	2
FBgn0032638	CG6639	CG6639	43.9775	2	2	2	2	2
FBgn0033134	Tsp42El	CG12840	2.06323	2	2	2	2	2
FBgn0032002	CG8353	CG8353	12.1897	2	2	2	2	0
FBgn0032810	CG13077	CG13077	2.16159	2	2	2	2	0
FBgn0029506	Tsp42Ee	CG10106	3.76807	2	2	2	2	0
FBgn0032322	CG16743	CG16743	2.29824	2	2	2	2	0
FBgn0033928	Arc2	CG13941	3.14493	2	2	2	2	0
FBgn0000308	chic	CG9553	2.46608	2	2	2	2	0
FBgn0013771	Cyp6a9	CG10246	1.66712	2	2	2	2	0
FBgn0003514	sqh	CG3595	2.15627	2	2	2	2	0
FBgn0041182	TepII	CG7052	2.50428	2	2	2	2	0
FBgn0032140	CG13117	CG13117	1.96538	2	2	2	2	0
FBgn0035444	CG12012	CG12012	2.34009	2	2	2	2	0
FBgn0010041	GstD5	CG12242	3.01531	2	2	2	2	0
FBgn0051272	CG31272	CG31272	6.43739	2	2	2	2	0
FBgn0040503	CG7763	CG7763	53.6514	2	2	2	2	0
FBgn0085354	CG34325	CG34325	1.64008	2	2	2	2	0
FBgn0040734	CG15065	CG15065	2.19517	2	2	2	2	0
FBgn0038893	CG6353	CG6353	1.78904	2	2	2	2	0
FBgn0038412	Zip3	CG6898	3.56553	2	2	2	2	0
FBgn0262716	Arp66B	CG7558	2.13033	2	2	2	2	0
FBgn0003961	Uro	CG7171	4.79538	2	2	2	2	0
FBgn0026084	cib	CG4944	2.8875	2	2	2	2	0
FBgn0000083	AnnIX	CG5730	2.5192	2	2	2	0	0
FBgn0000047	Act88F	CG5178	2.2505	2	2	1	1	1
FBgn0040968	CG14933	CG14933	2.2854	2	2	0	2	2
FBgn0031489	CG17224	CG17224	1.83278	2	2	0	2	2
FBgn0039239	CG13641	CG13641	4.65482	2	2	0	2	2
FBgn0033205	CG2064	CG2064	2.42563	2	2	0	2	0
FBgn0034647	pirk	CG15678	3.74496	2	2	0	2	0
FBgn0040837	CG8620	CG8620	2.8441	2	2	0	2	0
FBgn0036627	CG4680	CG4680	7.26945	2	2	0	2	0
FBgn0025628	CG4199	CG4199	3.77062	2	2	0	2	0
FBgn0011703	RnrL	CG5371	1.8476	2	2	0	2	0
FBgn0004431	LysX	CG9120	3.25673	2	2	0	2	0
FBgn0038914	fit	CG17820	4.79566	2	2	0	1	0
FBgn0033127	Tsp42Ef	CG12845	2.43211	2	2	0	0	0
FBgn0039613	CG14527	CG14527	2.06987	2	2	0	0	0
FBgn0037396	CG11459	CG11459	3.55365	2	2	0	0	0
FBgn0033222	CG12824	CG12824	2.32133	2	2	0	0	0
FBgn0001258	ImpL3	CG10160	2.57293	2	2	0	0	0
FBgn0040972	CG16978	CG16978	1.72144	2	2	0	0	0
FBgn0033353	CG13749	CG13749	7.25052	2	2	0	0	0
FBgn0039759	CG9733	CG9733	3.0051	2	2	0	0	0
FBgn0043575	PGRP-SC2	CG14745	25.7366	2	1	2	2	0
FBgn0030775	CG9673	CG9673	7.5264	2	1	0	2	0
FBgn0030774	spheroide	CG9675	4.40573	2	1	0	0	0
FBgn0087002	Rfabg	CG11064	6.07112	2	1	0	0	0
FBgn0003390	shf	CG3135	3.71298	2	0	2	2	2
FBgn0033820	CG4716	CG4716	2.96293	2	0	2	2	2
FBgn0015037	Cyp4p1	CG10842	3.64583	2	0	2	2	2
FBgn0020414	Idgf3	CG4559	2.65449	2	0	2	2	2
FBgn0025456	CREG	CG5413	1.82424	2	0	2	2	2
FBgn0031973	Spn28D	CG7219	2.31475	2	0	2	2	2
FBgn0030310	PGRP-SA	CG11709	7.29535	2	0	2	2	2
FBgn0050090	CG30090	CG30090	5.86363	2	0	2	2	2
FBgn0034328	IM23	CG15066	9.61074	2	0	2	2	2
FBgn0086347	Myo31DF	CG7438	2.54002	2	0	2	2	2
FBgn0033821	CG10799	CG10799	3.50672	2	0	2	2	2
FBgn0033875	CG6357	CG6357	4.80443	2	0	2	2	2
FBgn0000279	CecC	CG1373	2.9133	2	0	2	2	2
FBgn0026582	CG9418	CG9418	1.69919	2	0	2	2	0
FBgn0261458	capt	CG33979	1.81557	2	0	2	2	0
FBgn0033301	CG12780	CG12780	5.58383	2	0	2	2	0
FBgn0038530	AttD	CG7629	6.53283	2	0	2	2	0
FBgn0027569	cert	CG7207	3.58956	2	0	2	2	0
FBgn0036337	CG11255	CG11255	3.10217	2	0	2	2	0
FBgn0036813	Aut1	CG6877	2.29297	2	0	2	2	0
FBgn0040475	SH3PX1	CG6757	1.82694	2	0	2	2	0
FBgn0040285	Scamp	CG9195	3.4755	2	0	2	2	0
FBgn0036921	RhoGDI	CG7823	1.90164	2	0	2	2	0
FBgn0027496	epsilonCOP	CG9543	1.55024	2	0	2	2	0
FBgn0017581	Lk6	CG17342	2.48766	2	0	2	2	0
FBgn0025678	CaBP1	CG5809	2.27665	2	0	2	2	0
FBgn0041205	key	CG16910	2.22912	2	0	2	2	0
FBgn0027932	Akap200	CG13388	2.20957	2	0	2	2	0
FBgn0015924	crq	CG4280	2.15281	2	0	2	2	0
FBgn0033452	CG1599	CG1599	2.22965	2	0	2	2	0
FBgn0014029	sept.-02	CG4173	2.1255	2	0	2	2	0
FBgn0002524	lace	CG4162	1.71144	2	0	2	2	0
FBgn0038533	CG7523	CG7523	2.79593	2	0	2	2	0
FBgn0033755	ClC-b	CG8594	2.77495	2	0	2	2	0
FBgn0038243	CG8066	CG8066	2.11429	2	0	2	2	0
FBgn0039538	CG12883	CG12883	1.89471	2	0	2	2	0
FBgn0028985	Spn4	CG9453	2.41427	2	0	2	2	0
FBgn0036318	CG11009	CG11009	2.10717	2	0	2	2	0
FBgn0085405	CG34376	CG34376	3.3191	2	0	2	2	0
FBgn0003867	tsl	CG6705	2.09487	2	0	2	2	0
FBgn0003328	scb	CG8095	3.51998	2	0	2	2	0
FBgn0035589	CHMP2B	CG4618	1.85107	2	0	2	2	0
FBgn0030955	CG6891	CG6891	3.55202	2	0	2	2	0
FBgn0036945	CG6981	CG6981	12.3052	2	0	2	2	0
FBgn0032904	Mtp	CG9342	2.60969	2	0	2	2	0
FBgn0027579	CG5508	CG5508	2.07277	2	0	2	2	0
FBgn0004177	mts	CG7109	1.8351	2	0	2	2	0
FBgn0032704	CG10373	CG10373	1.93926	2	0	2	2	0
FBgn0037012	Rcd2	CG4786	1.93356	2	0	2	2	0
FBgn0034398	CG15098	CG15098	2.18873	2	0	2	2	0
FBgn0035528	CG15012	CG15012	2.13297	2	0	2	2	0
FBgn0037468	CG1943	CG1943	2.48708	2	0	2	2	0
FBgn0032451	spict	CG12292	2.14338	2	0	2	2	0
FBgn0037635	CG9837	CG9837	2.33913	2	0	2	2	0
FBgn0033830	CG10814	CG10814	3.60187	2	0	2	2	0
FBgn0013305	Nmda1	CG3798	2.86038	2	0	2	2	0
FBgn0031693	Cyp4ac1	CG14032	3.37548	2	0	2	0	2
FBgn0026878	CG4325	CG4325	1.86419	2	0	2	0	2
FBgn0034200	CG11395	CG11395	3.18535	2	0	2	0	2
FBgn0000139	ash2	CG6677	1.76007	2	0	2	0	2
FBgn0037386	CG1208	CG1208	2.8027	2	0	2	0	0
FBgn0011661	Moe	CG10701	2.84154	2	0	2	0	0
FBgn0033448	hebe	CG1623	2.41602	2	0	2	0	0
FBgn0039022	CG4725	CG4725	2.4664	2	0	2	0	0
FBgn0037166	CG11426	CG11426	2.05882	2	0	2	0	0
FBgn0086443	Aats-asn	CG10687	1.63955	2	0	2	0	0
FBgn0053192	MtnD	CG33192	4.36596	2	0	2	0	0
FBgn0034290	CG5773	CG5773	3.14092	2	0	2	0	0
FBgn0037975	CG3397	CG3397	1.9951	2	0	2	0	0
FBgn0052485	CG32485	CG32485	2.49207	2	0	2	0	0
FBgn0030484	CG1681	CG1681	2.27522	2	0	2	0	0
FBgn0013720	pck	CG14779	1.76896	2	0	2	0	0
FBgn0262734	Rbp2	CG4429	1.70011	2	0	2	0	0
FBgn0038535	alt	CG18212	2.0743	2	0	2	0	0
FBgn0052521	CG32521	CG32521	2.21038	2	0	2	0	0
FBgn0013949	Ela	CG7021	2.04459	2	0	2	0	0
FBgn0027930	MP1	CG1102	2.25912	2	0	2	0	0
FBgn0027611	CG6206	CG6206	2.16013	2	0	2	0	0
FBgn0031781	Arc-p20	CG5972	1.73511	2	0	2	0	0
FBgn0035091	CG3829	CG3829	1.89902	2	0	2	0	0
FBgn0031689	Cyp28d1	CG10833	1.74681	2	0	2	0	0
FBgn0037279	CG1129	CG1129	2.43773	2	0	2	0	0
FBgn0030051	spirit	CG2056	1.75257	2	0	2	0	0
FBgn0014009	Rab2	CG3269	2.19139	2	0	2	0	0
FBgn0027578	CG14526	CG14526	2.60569	2	0	2	0	0
FBgn0030158	CG9686	CG9686	4.19283	2	0	2	0	0
FBgn0037515	Sp7	CG3066	2.23947	2	0	2	0	0
FBgn0033032	kune	CG1298	2.26358	2	0	2	0	0
FBgn0033397	Cyp4p3	CG10843	1.8255	2	0	2	0	0
FBgn0037680	CG8121	CG8121	2.21713	2	0	2	0	0
FBgn0034753	CG2852	CG2852	2.0339	2	0	2	0	0
FBgn0030594	CG9509	CG9509	4.466	2	0	2	0	0
FBgn0031268	cold	CG2813	1.8779	2	0	2	0	0
FBgn0031213	galectin	CG11372	1.83041	2	0	2	0	0
FBgn0004507	GlyP	CG7254	2.69005	2	0	1	1	0
FBgn0032946	nrv3	CG8663	2.0615	2	0	1	1	0
FBgn0259225	Pde1c	CG42325	2.27825	2	0	1	0	0
FBgn0011224	heph	CG31000	12.0727	2	0	1	0	0
FBgn0030040	CG15347	CG15347	3.33544	2	0	0	2	2
FBgn0051445	CG31445	CG31445	2.60343	2	0	0	2	2
FBgn0032264	Lip4	CG6113	3.02779	2	0	0	2	2
FBgn0033453	CG1667	CG1667	2.48766	2	0	0	2	2
FBgn0004907	14-3-3zeta	CG17870	1.98588	2	0	0	2	0
FBgn0001291	Jra	CG2275	1.72653	2	0	0	2	0
FBgn0031948	CG7149	CG7149	2.7221	2	0	0	2	0
FBgn0003969	vap	CG9209	2.50578	2	0	0	2	0
FBgn0014011	Rac2	CG8556	2.14025	2	0	0	2	0
FBgn0025692	CG3814	CG3814	3.53332	2	0	0	2	0
FBgn0036053	iPLA2-VIA	CG6718	2.02025	2	0	0	2	0
FBgn0027594	drpr	CG2086	2.2571	2	0	0	2	0
FBgn0015795	Rab7	CG5915	2.22778	2	0	0	2	0
FBgn0025865	Cortactin	CG3637	2.82531	2	0	0	2	0
FBgn0034758	CG13510	CG13510	4.32188	2	0	0	2	0
FBgn0030276	Dlic	CG1938	1.9314	2	0	0	2	0
FBgn0035251	CG7967	CG7967	1.82765	2	0	0	2	0
FBgn0085378	CG34349	CG34349	2.85529	2	0	0	2	0
FBgn0261619	pAbp	CG5119	2.2379	2	0	0	2	0
FBgn0013984	InR	CG18402	2.07479	2	0	0	2	0
FBgn0262007	CG42825	CG42825	13.854	2	0	0	2	0
FBgn0260011	nimC4	CG16876	11.9352	2	0	0	2	0
FBgn0259152	Clbn	CG11847	2.23673	2	0	0	2	0
FBgn0033194	Vps13	CG2093	2.59735	2	0	0	2	0
FBgn0033139	Tsp42Er	CG12837	3.73475	2	0	0	2	0
FBgn0034744	Vps20	CG4071	1.84803	2	0	0	2	0
FBgn0010246	Myo61F	CG9155	3.51674	2	0	0	2	0
FBgn0035770	pst	CG8588	3.19083	2	0	0	2	0
FBgn0032949	Lamp1	CG3305	2.93622	2	0	0	2	0
FBgn0032005	Snx6	CG8282	2.8701	2	0	0	2	0
FBgn0028399	TMS1	CG4672	1.81991	2	0	0	2	0
FBgn0086656	shrb	CG8055	1.99311	2	0	0	2	0
FBgn0014133	bif	CG1822	2.66468	2	0	0	2	0
FBgn0034802	CG3800	CG3800	1.85301	2	0	0	2	0
FBgn0063923	Kaz1-ORFB	CG1220	1.86533	2	0	0	2	0
FBgn0030720	CG8939	CG8939	1.77121	2	0	0	2	0
FBgn0035583	CG13704	CG13704	3.59487	2	0	0	2	0
FBgn0050269	CG30269	CG30269	3.04351	2	0	0	2	0
FBgn0053532	lectin-37Da	CG33532	9.71986	2	0	0	2	0
FBgn0032235	CG5096	CG5096	5.56022	2	0	0	2	0
FBgn0032731	CG10641	CG10641	3.01407	2	0	0	2	0
FBgn0000043	Act42A	CG12051	1.73514	2	0	0	2	0
FBgn0014163	fax	CG4609	3.10253	2	0	0	2	0
FBgn0027619	Adam	CG12131	1.64402	2	0	0	2	0
FBgn0037167	CG11425	CG11425	3.06697	2	0	0	2	0
FBgn0031143	CG1532	CG1532	1.633	2	0	0	2	0
FBgn0039385	CG5913	CG5913	2.13708	2	0	0	2	0
FBgn0025454	Cyp6g1	CG8453	2.1236	2	0	0	2	0
FBgn0029762	NAAT1	CG3252	2.53655	2	0	0	2	0
FBgn0022700	Cht4	CG3986	9.24424	2	0	0	2	0
FBgn0039637	CG11880	CG11880	1.90048	2	0	0	2	0
FBgn0038953	CG18596	CG18596	1.95718	2	0	0	2	0
FBgn0034247	CG6484	CG6484	4.09693	2	0	0	2	0
FBgn0000173	ben	CG18319	1.8182	2	0	0	2	0
FBgn0000394	cv	CG12410	1.78359	2	0	0	2	0
FBgn0001105	Gbeta13F	CG10545	2.91721	2	0	0	2	0
FBgn0001404	egh	CG9659	2.17569	2	0	0	2	0
FBgn0038320	Sra-1	CG4931	1.81937	2	0	0	2	0
FBgn0002780	mod	CG2050	1.71781	2	0	0	2	0
FBgn0037562	CG11671	CG11671	8.99386	2	0	0	2	0
FBgn0003660	Syb	CG12210	2.36938	2	0	0	2	0
FBgn0010215	alpha-Cat	CG17947	2.33335	2	0	0	2	0
FBgn0020545	kraken	CG3943	2.00717	2	0	0	2	0
FBgn0037801	CG3999	CG3999	2.85364	2	0	0	2	0
FBgn0030318	rho-4	CG1697	1.96815	2	0	0	2	0
FBgn0039135	CG13603	CG13603	1.74451	2	0	0	2	0
FBgn0039714	CG7816	CG7816	2.32499	2	0	0	2	0
FBgn0033437	CG12926	CG12926	2.78789	2	0	0	2	0
FBgn0050344	CG30344	CG30344	2.10366	2	0	0	2	0
FBgn0030469	CG15745	CG15745	2.24919	2	0	0	2	0
FBgn0030993	Mec2	CG7635	2.72431	2	0	0	2	0
FBgn0030808	RhoGAP15B	CG4937	2.23451	2	0	0	2	0
FBgn0023214	edl	CG15085	2.09652	2	0	0	2	0
FBgn0028663	VhaM9.7-b	CG7625	2.04315	2	0	0	2	0
FBgn0036448	mop	CG9311	2.35633	2	0	0	2	0
FBgn0029688	lva	CG6450	1.6262	2	0	0	2	0
FBgn0030412	tomosyn	CG17762	1.9926	2	0	0	1	1
FBgn0023215	Mnt	CG13316	2.23564	2	0	0	1	0
FBgn0038293	CG6904	CG6904	2.08593	2	0	0	1	0
FBgn0051116	ClC-a	CG31116	2.02872	2	0	0	1	0
FBgn0036094	CG14153	CG14153	5.21647	2	0	0	1	0
FBgn0001092	Gapdh2	CG8893	1.74502	2	0	0	1	0
FBgn0034162	CG6426	CG6426	2.85332	2	0	0	0	2
FBgn0031970	CG7227	CG7227	8.38628	2	0	0	0	2
FBgn0033402	Myd88	CG2078	2.35775	2	0	0	0	2
FBgn0030262	Vago	CG2081	2.27779	2	0	0	0	2
FBgn0003638	su(w[a])	CG3019	2.53543	2	0	0	0	1
FBgn0004118	nAcRbeta-96A	CG6798	1.73376	2	0	0	0	1
FBgn0004179	Csp	CG6395	3.48041	2	0	0	0	1
FBgn0086784	stmA	CG8739	1.54001	2	0	0	0	1
FBgn0051211	CG31211	CG31211	1.65944	2	0	0	0	1
FBgn0025726	unc-13	CG2999	1.94607	2	0	0	0	1
FBgn0086348	se	CG6781	2.52387	2	0	0	0	1
FBgn0028552	gammaSnap	CG3988	1.76928	2	0	0	0	1
FBgn0039927	CG11155	CG11155	2.55294	2	0	0	0	1
FBgn0013343	Syx1A	CG31136	2.34005	2	0	0	0	1
