# Supplementary material for: dJun and Vri/dNFIL3 Are Major Regulators of Cardiac Aging in Drosophila
Source: PLoS Genet. 2012 Nov 29;8(11):e1003081. doi: 10.1371/journal.pgen.1003081 (PMC3510041; doi:10.1371/journal.pgen.1003081)
Supplement: Table S4 — (Related to Table 1.) Biological processes over-represented among differentially expressed genes. Gene Ontology terms and Pathway enrichment in differentially expressed genes were identified using Flymine. Gene ontology (GO), Pathway ID and names are indicated, together with the calculated P-value and associated genes in corresponding clusters. (XLSX) [file pgen.1003081.s010.xlsx]

## Sheet: Table S4
Table S4 (related to Table 1): Biological processes over-represented among differentially expressed genes
OVER-REPRESENTED BIOLOGICAL PROCESS
UPREGULATED (Cluster 2)
GO_ID	Name	P-val	Genes
GO:0006952	defense response	4.47402e-20	FBgn0000279, FBgn0002576, FBgn0002968, FBgn0003495, FBgn0004240, FBgn0004431, FBgn0010246, FBgn0010381, FBgn0012042, FBgn0013983, FBgn0014011, FBgn0014865, FBgn0015286, FBgn0015924, FBgn0020381, FBgn0027930, FBgn0027932, FBgn0030051, FBgn0030262, FBgn0030310, FBgn0030774, FBgn0031970, FBgn0032638, FBgn0032773, FBgn0033327, FBgn0033402, FBgn0033593, FBgn0034328, FBgn0034329, FBgn0034366, FBgn00346…
GO:0051707	response to other organism	3.12435e-16	FBgn0000279, FBgn0001291, FBgn0003495, FBgn0004240, FBgn0004425, FBgn0004431, FBgn0005630, FBgn0010246, FBgn0010381, FBgn0012042, FBgn0013983, FBgn0014011, FBgn0014865, FBgn0016794, FBgn0020381, FBgn0026878, FBgn0028396, FBgn0030051, FBgn0030262, FBgn0030310, FBgn0030774, FBgn0032638, FBgn0033327, FBgn0033402, FBgn0033593, FBgn0034328, FBgn0034366, FBgn0034647, FBgn0035434, FBgn0035806, FBgn00359…
GO:0009607	response to biotic stimulus	4.93993e-16	FBgn0000279, FBgn0001291, FBgn0003495, FBgn0004240, FBgn0004425, FBgn0004431, FBgn0005630, FBgn0010246, FBgn0010381, FBgn0012042, FBgn0013983, FBgn0014011, FBgn0014865, FBgn0016794, FBgn0020381, FBgn0026878, FBgn0028396, FBgn0030051, FBgn0030262, FBgn0030310, FBgn0030774, FBgn0032638, FBgn0033327, FBgn0033402, FBgn0033593, FBgn0034328, FBgn0034366, FBgn0034647, FBgn0035434, FBgn0035806, FBgn00359…
GO:0002376	immune system process	2.71031e-15	FBgn0000279, FBgn0001291, FBgn0002576, FBgn0002968, FBgn0003495, FBgn0004240, FBgn0004425, FBgn0004431, FBgn0005630, FBgn0010381, FBgn0012042, FBgn0013983, FBgn0014011, FBgn0014141, FBgn0014865, FBgn0015286, FBgn0015924, FBgn0016794, FBgn0020381, FBgn0024329, FBgn0026878, FBgn0027930, FBgn0027932, FBgn0030051, FBgn0030262, FBgn0030310, FBgn0030774, FBgn0031888, FBgn0032773, FBgn0033327, FBgn00334…
GO:0006955	immune response	9.43067e-15	FBgn0000279, FBgn0001291, FBgn0002968, FBgn0003495, FBgn0004240, FBgn0004425, FBgn0004431, FBgn0005630, FBgn0010381, FBgn0012042, FBgn0013983, FBgn0014865, FBgn0015286, FBgn0015924, FBgn0016794, FBgn0020381, FBgn0024329, FBgn0026878, FBgn0027930, FBgn0027932, FBgn0030051, FBgn0030310, FBgn0030774, FBgn0032773, FBgn0033327, FBgn0033402, FBgn0034328, FBgn0034647, FBgn0034709, FBgn0035806, FBgn00359…
GO:0051704	multi-organism process	1.69459e-13	FBgn0000042, FBgn0000279, FBgn0000479, FBgn0001291, FBgn0001404, FBgn0003495, FBgn0004240, FBgn0004425, FBgn0004431, FBgn0005630, FBgn0010052, FBgn0010246, FBgn0010381, FBgn0012042, FBgn0013983, FBgn0013984, FBgn0014011, FBgn0014865, FBgn0015795, FBgn0016794, FBgn0020381, FBgn0024980, FBgn0026713, FBgn0026878, FBgn0028396, FBgn0030051, FBgn0030262, FBgn0030310, FBgn0030774, FBgn0032638, FBgn00333…
GO:0009617	response to bacterium	2.82907e-13	FBgn0000279, FBgn0003495, FBgn0004240, FBgn0010246, FBgn0010381, FBgn0012042, FBgn0013983, FBgn0014011, FBgn0014865, FBgn0020381, FBgn0028396, FBgn0030051, FBgn0030310, FBgn0030774, FBgn0032638, FBgn0033327, FBgn0033402, FBgn0033593, FBgn0034328, FBgn0034647, FBgn0035806, FBgn0035976, FBgn0038530, FBgn0041182, FBgn0041205, FBgn0041579, FBgn0041581, FBgn0044810, FBgn0044812, FBgn0050098, FBgn00521…
GO:0042742	defense response to bacterium	1.84507e-10	FBgn0000279, FBgn0003495, FBgn0004240, FBgn0010246, FBgn0010381, FBgn0012042, FBgn0013983, FBgn0014011, FBgn0014865, FBgn0020381, FBgn0030051, FBgn0030310, FBgn0030774, FBgn0032638, FBgn0033402, FBgn0033593, FBgn0034328, FBgn0034647, FBgn0035806, FBgn0035976, FBgn0038530, FBgn0041182, FBgn0041205, FBgn0041579, FBgn0041581, FBgn0050098, FBgn0052185, FBgn0054003
GO:0050830	defense response to Gram-positive bacterium	8.48086e-09	FBgn0000279, FBgn0003495, FBgn0012042, FBgn0014865, FBgn0030051, FBgn0030310, FBgn0030774, FBgn0032638, FBgn0033402, FBgn0033593, FBgn0034328, FBgn0035806, FBgn0038530, FBgn0041579, FBgn0041581, FBgn0050098, FBgn0052185
GO:0006959	humoral immune response	5.0614e-08	FBgn0000279, FBgn0001291, FBgn0003495, FBgn0004240, FBgn0004425, FBgn0004431, FBgn0005630, FBgn0010381, FBgn0012042, FBgn0013983, FBgn0014865, FBgn0016794, FBgn0020381, FBgn0026878, FBgn0030310, FBgn0032773, FBgn0033402, FBgn0034328, FBgn0035976, FBgn0036448, FBgn0038530, FBgn0041182, FBgn0041205, FBgn0041579, FBgn0041581, FBgn0052185, FBgn0260934
GO:0019730	antimicrobial humoral response	1.41478e-07	FBgn0000279, FBgn0001291, FBgn0003495, FBgn0004240, FBgn0004425, FBgn0004431, FBgn0005630, FBgn0010381, FBgn0012042, FBgn0013983, FBgn0014865, FBgn0016794, FBgn0020381, FBgn0026878, FBgn0030310, FBgn0033402, FBgn0034328, FBgn0035976, FBgn0036448, FBgn0038530, FBgn0041182, FBgn0041205, FBgn0041579, FBgn0041581, FBgn0260934
GO:0045087	innate immune response	5.0872e-07	FBgn0002968, FBgn0003495, FBgn0004240, FBgn0010381, FBgn0013983, FBgn0015286, FBgn0020381, FBgn0027930, FBgn0030051, FBgn0030310, FBgn0030774, FBgn0032773, FBgn0033327, FBgn0033402, FBgn0034647, FBgn0035976, FBgn0037515, FBgn0043575, FBgn0043576
GO:0019731	antibacterial humoral response	9.69594e-07	FBgn0000279, FBgn0004240, FBgn0010381, FBgn0012042, FBgn0013983, FBgn0014865, FBgn0020381, FBgn0030310, FBgn0033402, FBgn0034328, FBgn0035976, FBgn0038530, FBgn0041182, FBgn0041205, FBgn0041579, FBgn0041581
GO:0050896	response to stimulus	6.56053e-06	FBgn0000042, FBgn0000173, FBgn0000253, FBgn0000279, FBgn0000308, FBgn0000319, FBgn0000394, FBgn0000479, FBgn0000577, FBgn0000578, FBgn0000636, FBgn0001105, FBgn0001123, FBgn0001291, FBgn0001308, FBgn0001404, FBgn0002576, FBgn0002940, FBgn0002968, FBgn0003328, FBgn0003390, FBgn0003495, FBgn0003514, FBgn0003659, FBgn0003867, FBgn0003969, FBgn0004055, FBgn0004177, FBgn0004179, FBgn0004240, FBgn00044…
GO:0000272	polysaccharide catabolic process	7.30768e-06	FBgn0004507, FBgn0020414, FBgn0020416, FBgn0022700, FBgn0022702, FBgn0030310, FBgn0033327, FBgn0035806, FBgn0035976, FBgn0043575, FBgn0043576, FBgn0043578, FBgn0250907
GO:0006950	response to stress	3.55671e-05	FBgn0000279, FBgn0001291, FBgn0002576, FBgn0002968, FBgn0003495, FBgn0003514, FBgn0004240, FBgn0004431, FBgn0010246, FBgn0010381, FBgn0012042, FBgn0013948, FBgn0013983, FBgn0013984, FBgn0014011, FBgn0014380, FBgn0014865, FBgn0015286, FBgn0015924, FBgn0020381, FBgn0023213, FBgn0024329, FBgn0027930, FBgn0027932, FBgn0028396, FBgn0028546, FBgn0029131, FBgn0030051, FBgn0030262, FBgn0030310, FBgn00307…
GO:0050829	defense response to Gram-negative bacterium	5.95071e-05	FBgn0000279, FBgn0004240, FBgn0010381, FBgn0012042, FBgn0013983, FBgn0014865, FBgn0020381, FBgn0030051, FBgn0033593, FBgn0035976, FBgn0041182, FBgn0041205, FBgn0052185
GO:0006026	aminoglycan catabolic process	6.11078e-05	FBgn0020414, FBgn0020416, FBgn0022700, FBgn0022702, FBgn0030310, FBgn0033327, FBgn0035806, FBgn0035976, FBgn0043575, FBgn0043576, FBgn0043578, FBgn0250907
GO:0006810	transport	0.000138387	FBgn0000042, FBgn0000043, FBgn0000047, FBgn0000241, FBgn0000253, FBgn0000308, FBgn0000319, FBgn0000578, FBgn0001291, FBgn0001308, FBgn0001404, FBgn0002778, FBgn0003328, FBgn0003514, FBgn0003660, FBgn0004118, FBgn0004177, FBgn0004179, FBgn0004574, FBgn0011722, FBgn0013343, FBgn0013948, FBgn0014009, FBgn0014011, FBgn0014141, FBgn0015795, FBgn0015924, FBgn0016701, FBgn0023214, FBgn0023215, FBgn00243…
GO:0002252	immune effector process	0.000289401	FBgn0002968, FBgn0003495, FBgn0013983, FBgn0014011, FBgn0015924, FBgn0020381, FBgn0026878, FBgn0027932, FBgn0030262, FBgn0030310, FBgn0033402, FBgn0034366, FBgn0035976, FBgn0041205, FBgn0043841
GO:0065008	regulation of biological quality	0.000350335	FBgn0000042, FBgn0000308, FBgn0000319, FBgn0000578, FBgn0001308, FBgn0001404, FBgn0002869, FBgn0002968, FBgn0003390, FBgn0003514, FBgn0003660, FBgn0004177, FBgn0004179, FBgn0004574, FBgn0004635, FBgn0004907, FBgn0010052, FBgn0010215, FBgn0010415, FBgn0011661, FBgn0013343, FBgn0013720, FBgn0013984, FBgn0014011, FBgn0014133, FBgn0014380, FBgn0016696, FBgn0017397, FBgn0024320, FBgn0024329, FBgn00249…
GO:0051234	establishment of localization	0.000541304	FBgn0000042, FBgn0000043, FBgn0000047, FBgn0000241, FBgn0000253, FBgn0000308, FBgn0000319, FBgn0000578, FBgn0001291, FBgn0001308, FBgn0001404, FBgn0002778, FBgn0003328, FBgn0003514, FBgn0003660, FBgn0004118, FBgn0004177, FBgn0004179, FBgn0004574, FBgn0011722, FBgn0013343, FBgn0013948, FBgn0014009, FBgn0014011, FBgn0014141, FBgn0015795, FBgn0015924, FBgn0016701, FBgn0023214, FBgn0023215, FBgn00243…
GO:0016192	vesicle-mediated transport	0.000710766	FBgn0000042, FBgn0000043, FBgn0000047, FBgn0000319, FBgn0001291, FBgn0003328, FBgn0003660, FBgn0004177, FBgn0004179, FBgn0004574, FBgn0011722, FBgn0013343, FBgn0013948, FBgn0014011, FBgn0015795, FBgn0015924, FBgn0016701, FBgn0023215, FBgn0024980, FBgn0025726, FBgn0025865, FBgn0026378, FBgn0027363, FBgn0027496, FBgn0027594, FBgn0028341, FBgn0028552, FBgn0030114, FBgn0030412, FBgn0031437, FBgn00317…
GO:0051179	localization	0.00156242	FBgn0000042, FBgn0000043, FBgn0000047, FBgn0000241, FBgn0000253, FBgn0000308, FBgn0000319, FBgn0000578, FBgn0000810, FBgn0001105, FBgn0001291, FBgn0001308, FBgn0001404, FBgn0002778, FBgn0003162, FBgn0003328, FBgn0003514, FBgn0003660, FBgn0004118, FBgn0004177, FBgn0004179, FBgn0004574, FBgn0010215, FBgn0011661, FBgn0011722, FBgn0013343, FBgn0013948, FBgn0014009, FBgn0014011, FBgn0014141, FBgn00143…
GO:0016052	carbohydrate catabolic process	0.0017613	FBgn0001092, FBgn0001258, FBgn0004507, FBgn0014133, FBgn0020414, FBgn0020416, FBgn0022700, FBgn0022702, FBgn0030310, FBgn0033327, FBgn0035806, FBgn0035976, FBgn0043575, FBgn0043576, FBgn0043578, FBgn0250907
GO:0043900	regulation of multi-organism process	0.00204326	FBgn0001291, FBgn0003495, FBgn0013983, FBgn0015795, FBgn0020381, FBgn0026878, FBgn0030310, FBgn0033402, FBgn0033593, FBgn0034366, FBgn0034647, FBgn0035976, FBgn0041205, FBgn0086656
GO:0031347	regulation of defense response	0.00743139	FBgn0003495, FBgn0013983, FBgn0020381, FBgn0030310, FBgn0033402, FBgn0033593, FBgn0034366, FBgn0034647, FBgn0035976, FBgn0037515, FBgn0041205
GO:0000270	peptidoglycan metabolic process	0.00917853	FBgn0030310, FBgn0033327, FBgn0035806, FBgn0035976, FBgn0043575, FBgn0043576, FBgn0043578
GO:0006027	glycosaminoglycan catabolic process	0.00917853	FBgn0030310, FBgn0033327, FBgn0035806, FBgn0035976, FBgn0043575, FBgn0043576, FBgn0043578
GO:0009253	peptidoglycan catabolic process	0.00917853	FBgn0030310, FBgn0033327, FBgn0035806, FBgn0035976, FBgn0043575, FBgn0043576, FBgn0043578
DOWNREGULATED (Cluster 1)
GO_ID	Name	P-val	Genes
GO:0055114	oxidation-reduction process	2.43031e-07	FBgn0000055, FBgn0001128, FBgn0010352, FBgn0010548, FBgn0011828, FBgn0012036, FBgn0015034, FBgn0015035, FBgn0023477, FBgn0023507, FBgn0028325, FBgn0028336, FBgn0031830, FBgn0031831, FBgn0032055, FBgn0032350, FBgn0033020, FBgn0033065, FBgn0033190, FBgn0034127, FBgn0034251, FBgn0034825, FBgn0035240, FBgn0035344, FBgn0036403, FBgn0036490, FBgn0036706, FBgn0036728, FBgn0036750, FBgn0037579, FBgn00378…
GO:0006091	generation of precursor metabolites and energy	5.51101e-06	FBgn0001128, FBgn0003074, FBgn0010352, FBgn0028325, FBgn0028336, FBgn0031451, FBgn0031462, FBgn0031830, FBgn0031831, FBgn0033020, FBgn0035240, FBgn0036706, FBgn0036728, FBgn0037579, FBgn0037891, FBgn0038271, FBgn0039576, FBgn0039669, FBgn0250814, FBgn0261439
GO:0045333	cellular respiration	5.15394e-05	FBgn0001128, FBgn0010352, FBgn0028336, FBgn0031830, FBgn0031831, FBgn0033020, FBgn0035240, FBgn0036706, FBgn0036728, FBgn0037579, FBgn0037891, FBgn0038271, FBgn0039576, FBgn0039669, FBgn0250814, FBgn0261439
GO:0006066	alcohol metabolic process	9.12351e-05	FBgn0000055, FBgn0001128, FBgn0002022, FBgn0003067, FBgn0003074, FBgn0023477, FBgn0025373, FBgn0025885, FBgn0028325, FBgn0031451, FBgn0031462, FBgn0032372, FBgn0033190, FBgn0034825, FBgn0036169, FBgn0036837, FBgn0038008, FBgn0043783
GO:0015980	energy derivation by oxidation of organic compounds	0.000179777	FBgn0001128, FBgn0010352, FBgn0028336, FBgn0031830, FBgn0031831, FBgn0033020, FBgn0035240, FBgn0036706, FBgn0036728, FBgn0037579, FBgn0037891, FBgn0038271, FBgn0039576, FBgn0039669, FBgn0250814, FBgn0261439
GO:0006818	hydrogen transport	0.00137053	FBgn0010217, FBgn0010612, FBgn0016119, FBgn0016691, FBgn0020235, FBgn0028668, FBgn0031757, FBgn0031941, FBgn0035032, FBgn0038224, FBgn0051030
GO:0015992	proton transport	0.00137053	FBgn0010217, FBgn0010612, FBgn0016119, FBgn0016691, FBgn0020235, FBgn0028668, FBgn0031757, FBgn0031941, FBgn0035032, FBgn0038224, FBgn0051030
GO:0022900	electron transport chain	0.00165027	FBgn0001128, FBgn0031830, FBgn0031831, FBgn0033020, FBgn0036706, FBgn0036728, FBgn0037579, FBgn0038271, FBgn0039576, FBgn0039669, FBgn0250814, FBgn0261439
GO:0015985	energy coupled proton transport, down electrochemical gradient	0.00195763	FBgn0010217, FBgn0010612, FBgn0016119, FBgn0016691, FBgn0020235, FBgn0031941, FBgn0038224
GO:0015986	ATP synthesis coupled proton transport	0.00195763	FBgn0010217, FBgn0010612, FBgn0016119, FBgn0016691, FBgn0020235, FBgn0031941, FBgn0038224
GO:0044281	small molecule metabolic process	0.00254761	FBgn0000055, FBgn0001128, FBgn0002022, FBgn0003067, FBgn0003074, FBgn0010217, FBgn0010612, FBgn0012036, FBgn0016119, FBgn0016691, FBgn0017558, FBgn0020235, FBgn0023477, FBgn0025373, FBgn0025885, FBgn0028325, FBgn0028336, FBgn0030660, FBgn0031451, FBgn0031462, FBgn0031941, FBgn0032350, FBgn0032372, FBgn0033190, FBgn0034127, FBgn0034825, FBgn0035334, FBgn0036169, FBgn0036403, FBgn0036751, FBgn00368…
GO:0022904	respiratory electron transport chain	0.00638932	FBgn0001128, FBgn0031830, FBgn0031831, FBgn0033020, FBgn0036706, FBgn0036728, FBgn0037579, FBgn0038271, FBgn0039576, FBgn0039669, FBgn0250814
PATHWAY_ID	Name	P-val	Genes
190	Oxidative phosphorylation	9.5945e-09	FBgn0010217, FBgn0010612, FBgn0016119, FBgn0016691, FBgn0020235, FBgn0028668, FBgn0031830, FBgn0031831, FBgn0031941, FBgn0033020, FBgn0034251, FBgn0034576, FBgn0035032, FBgn0036706, FBgn0036728, FBgn0036830, FBgn0037579, FBgn0038224, FBgn0039576, FBgn0039669, FBgn0085468, FBgn0250814, FBgn0261439
1100	Metabolic pathways	6.40418e-06	FBgn0000055, FBgn0003067, FBgn0003074, FBgn0010217, FBgn0010352, FBgn0010548, FBgn0010612, FBgn0012036, FBgn0013307, FBgn0015574, FBgn0016119, FBgn0016691, FBgn0020235, FBgn0023477, FBgn0025373, FBgn0025885, FBgn0028325, FBgn0028336, FBgn0028668, FBgn0030013, FBgn0030478, FBgn0030661, FBgn0031451, FBgn0031462, FBgn0031830, FBgn0031831, FBgn0031941, FBgn0032271, FBgn0032350, FBgn0033020, FBgn00331…
10	Glycolysis / Gluconeogenesis	4.77329e-05	FBgn0000055, FBgn0003067, FBgn0003074, FBgn0010548, FBgn0012036, FBgn0028325, FBgn0031451, FBgn0031462, FBgn0032372, FBgn0043783, FBgn0051075, FBgn0086355
83116	Citric acid cycle (TCA cycle)	0.0303787	FBgn0003074, FBgn0023477, FBgn0034576, FBgn0036728, FBgn0037891, FBgn0038271, FBgn0086355, FBgn0250814, FBgn0261439
93980	Pyruvate metabolism and Citric Acid (TCA) cycle	0.0359344	FBgn0003074, FBgn0023477, FBgn0034576, FBgn0036728, FBgn0037891, FBgn0038271, FBgn0086355, FBgn0250814, FBgn0261439
115491	The citric acid (TCA) cycle and respiratory electron transport	0.0423239	FBgn0003074, FBgn0023477, FBgn0034576, FBgn0036728, FBgn0037891, FBgn0038271, FBgn0086355, FBgn0250814, FBgn0261439
