# Supplementary material for: dJun and Vri/dNFIL3 Are Major Regulators of Cardiac Aging in Drosophila
Source: PLoS Genet. 2012 Nov 29;8(11):e1003081. doi: 10.1371/journal.pgen.1003081 (PMC3510041; doi:10.1371/journal.pgen.1003081)
Supplement: Table S5 — (Related to Table 1 and Table S3.) Deregulated genes involved in mitochondrial bioenergetics (cluster 1), vesicle-mediated transport and defense/immune/stress response (cluster 2). Genes associated with corresponding GO or pathway terms are listed, together with the mean of the fold change (<FC>). (XLSX) [file pgen.1003081.s011.xlsx]

## Sheet: Table S5
Table S5 (related to Table 1 and S3): Deregulated genes involved in mitochondrial bioenergetics (cluster 1), vesicle-mediated transport and defense/immune/stress response (cluster 2).
MITOCHONDRIA BIOENERGETICS													Vesicle mediated transport										defense_&_immune_&_stress_response
FB_ID	Symbol	annotation_ID	<FC>	Cluster	Oxidative_phosphorylation	Glycolysis_/_Gluconeogenesis	Citric_acid_cycle_(TCA_cycle)	mitochondrial_fatty_acid_beta-oxidation_of_unsaturated_fatty_acids					FB_ID	Symbol	annotation_ID	<FC>	Cluster	vesicle-mediated_transport					FB_ID	Symbol	annotation_ID	<FC>	Cluster	defense_&_immune_&_stress_response
FBgn0010352	Nc73EF	CG11661	0.514741	1	1		1	1					FBgn0033437	CG12926	CG12926	2.78789	2	1					FBgn0012042	AttA	CG10146	4.56304	2	1
FBgn0261439	SdhA	CG17246	0.482564	1	1		1	1					FBgn0030276	Dlic	CG1938	1.9314	2	1					FBgn0001291	Jra	CG2275	1.72653	2	1
FBgn0035240	CG33791	CG33791	0.423852	1	1		1	1					FBgn0032704	CG10373	CG10373	1.93926	2	1					FBgn0003495	spz	CG6134	2.47122	2	1
FBgn0028336	l(1)G0255	CG4094	0.549724	1	1		1	1					FBgn0050344	CG30344	CG30344	2.10366	2	1					FBgn0014011	Rac2	CG8556	2.14025	2	1
FBgn0039576	CG17856	CG17856	0.351459	1	1		1	1					FBgn0052091	CG32091	CG32091	3.16566	2	1					FBgn0036448	mop	CG9311	2.35633	2	1
FBgn0250814	CG4169	CG4169	0.474203	1	1		1	1					FBgn0032946	nrv3	CG8663	2.0615	2	1					FBgn0260004	Snmp	CG7000	1.91366	2	1
FBgn0038271	CG3731	CG3731	0.438999	1	1		1	1					FBgn0023215	Mnt	CG13316	2.23564	2	1					FBgn0014865	Mtk	CG8175	3.20066	2	1
FBgn0037891	CG5214	CG5214	0.541952	1	1		1	1					FBgn0030114	CG17754	CG17754	2.04856	2	1					FBgn0030774	spheroide	CG9675	4.40573	2	1
FBgn0036728	CG7580	CG7580	0.441826	1	1		1	1					FBgn0035976	PGRP-LC	CG4432	1.96303	2	1					FBgn0013983	imd	CG5576	2.17914	2	1
FBgn0010612	l(2)06225	CG6105	0.495628	1	1								FBgn0000047	Act88F	CG5178	2.2505	2	1					FBgn0016794	dos	CG1044	2.64292	2	1
FBgn0016119	ATPsyn-Cf6	CG4412	0.471905	1	1								FBgn0034247	CG6484	CG6484	4.09693	2	1					FBgn0033593	Listericin	CG9080	6.85928	2	1
FBgn0020235	ATPsyn-gamma	CG7610	0.587526	1	1								FBgn0050345	CG30345	CG30345	1.75294	2	1					FBgn0035976	PGRP-LC	CG4432	1.96303	2	1
FBgn0031831	CG11043	CG11043	0.401258	1	1								FBgn0023214	edl	CG15085	2.09652	2	1					FBgn0039759	CG9733	CG9733	3.0051	2	1
FBgn0031941	CG7211	CG7211	0.451427	1	1								FBgn0029762	NAAT1	CG3252	2.53655	2	1					FBgn0041579	AttC	CG4740	20.6666	2	1
FBgn0010217	ATPsyn-beta	CG11154	0.475163	1	1								FBgn0026378	Rep	CG8432	2.29497	2	1					FBgn0043578	PGRP-SB1	CG9681	5.1853	2	1
FBgn0034251	CG11423	CG11423	0.37916	1	1								FBgn0035995	CG3529	CG3529	2.014	2	1					FBgn0024329	Mekk1	CG7717	1.8925	2	1
FBgn0028668	Vha16-2	CG32089	0.358707	1	1								FBgn0036493	CG7255	CG7255	8.27424	2	1					FBgn0005630	lola	CG12052	2.47436	2	1
FBgn0034576	CG9350	CG9350	0.565482	1	1								FBgn0036558	mib1	CG5841	1.87938	2	1					FBgn0038530	AttD	CG7629	6.53283	2	1
FBgn0035032	CG4692	CG4692	0.524036	1	1								FBgn0037386	CG1208	CG1208	2.8027	2	1					FBgn0031888	Pvf2	CG13780	2.3237	2	1
FBgn0036706	CG6485	CG6485	0.379161	1	1								FBgn0037730	CG9444	CG9444	2.18325	2	1					FBgn0260934	par-1	CG8201	1.76601	2	1
FBgn0036830	CG14077	CG14077	0.633055	1	1								FBgn0086784	stmA	CG8739	1.54001	2	1					FBgn0014141	cher	CG3937	2.93726	2	1
FBgn0037579	CG18193	CG18193	0.245986	1	1								FBgn0250757	CG42235	CG42235	2.51674	2	1					FBgn0027932	Akap200	CG13388	2.20957	2	1
FBgn0039669	CG2014	CG2014	0.425252	1	1								FBgn0261797	Dhc64C	CG7507	1.97024	2	1					FBgn0013984	InR	CG18402	2.07479	2	1
FBgn0038224	CG3321	CG3321	0.477831	1	1								FBgn0000043	Act42A	CG12051	1.73514	2	1					FBgn0017581	Lk6	CG17342	2.48766	2	1
FBgn0031830	CG11015	CG11015	0.465413	1	1								FBgn0000241	bw	CG17632	2.7199	2	1					FBgn0259984	kuz	CG7147	1.92949	2	1
FBgn0085468	CG34439	CG34439	0.509746	1	1								FBgn0000319	Chc	CG9012	1.88053	2	1					FBgn0034366	Atg7	CG5489	2.39265	2	1
FBgn0016691	Oscp	CG4307	0.551052	1	1								FBgn0001404	egh	CG9659	2.17569	2	1					FBgn0043841	vir-1	CG31764	3.21509	2	1
FBgn0033020	CG10396	CG10396	0.223239	1	1								FBgn0058263	CG40263	CG40263	1.76709	2	1					FBgn0004240	Dpt	CG12763	9.35205	2	1
FBgn0003067	Pepck	CG17725	0.11962	1		1	1						FBgn0033494	KCNQ	CG33135	2.21541	2	1					FBgn0014380	RhoL	CG9366	2.04362	2	1
FBgn0003074	Pgi	CG8251	0.619865	1		1	1						FBgn0000253	Cam	CG8472	2.64049	2	1					FBgn0000279	CecC	CG1373	2.9133	2	1
FBgn0028325	l(1)G0334	CG7010	0.575998	1		1	1						FBgn0014141	cher	CG3937	2.93726	2	1					FBgn0013948	Eip93F	CG18389	2.65383	2	1
FBgn0031451	CG9961	CG9961	0.419478	1		1	1						FBgn0028341	l(1)G0232	CG32697	2.2876	2	1					FBgn0002576	lz	CG1689	2.54024	2	1
FBgn0086355	Tpi	CG2171	0.418204	1		1	1						FBgn0024980	Syx4	CG2715	1.92321	2	1					FBgn0002968	Nrg	CG1634	3.52401	2	1
FBgn0010548	Aldh-III	CG11140	0.432795	1		1							FBgn0053526	PNUTS	CG33526	2.05823	2	1					FBgn0010246	Myo61F	CG9155	3.51674	2	1
FBgn0000055	Adh	CG3481	0.252558	1		1							FBgn0259984	kuz	CG7147	1.92949	2	1					FBgn0015286	Rala	CG2849	2.73934	2	1
FBgn0012036	Aldh	CG3752	0.371938	1		1							FBgn0260011	nimC4	CG16876	11.9352	2	1					FBgn0031970	CG7227	CG7227	8.38628	2	1
FBgn0032372	CG4988	CG4988	0.276531	1		1							FBgn0013948	Eip93F	CG18389	2.65383	2	1					FBgn0034709	CG3074	CG3074	3.08869	2	1
FBgn0043783	CG32444	CG32444	0.165356	1		1							FBgn0000308	chic	CG9553	2.46608	2	1					FBgn0041581	AttB	CG18372	5.02583	2	1
FBgn0051075	CG31075	CG31075	0.488454	1		1							FBgn0003328	scb	CG8095	3.51998	2	1					FBgn0035806	PGRP-SD	CG7496	4.28658	2	1
FBgn0031462	CG2964	CG2964	0.556788	1		1							FBgn0086656	shrb	CG8055	1.99311	2	1					FBgn0036101	NijA	CG6449	1.97696	2	1
FBgn0017558	Pdk	CG8808	0.459262	1			1						FBgn0000578	ena	CG15112	1.78691	2	1					FBgn0037515	Sp7	CG3066	2.23947	2	1
FBgn0023477	Tal	CG2827	0.493222	1			1						FBgn0027594	drpr	CG2086	2.2571	2	1					FBgn0038465	Irc	CG8913	2.932	2	1
FBgn0001128	Gpdh	CG9042	0.47375	1				1					FBgn0032167	CG5853	CG5853	2.35914	2	1					FBgn0040475	SH3PX1	CG6757	1.82694	2	1
FBgn0033190	CG2137	CG2137	0.389938	1				1					FBgn0027363	Stam	CG6521	2.08076	2	1					FBgn0041094	scyl	CG7590	2.07714	2	1
FBgn0034825	CG3215	CG3215	0.329077	1				1					FBgn0262716	Arp66B	CG7558	2.13033	2	1					FBgn0028546	ics	CG9031	2.14643	2	1
FBgn0034127	CG7848	CG7848	0.246503	1				1					FBgn0262736	Vha16-1	CG3161	2.1048	2	1					FBgn0041205	key	CG16910	2.22912	2	1
FBgn0034605	CG15661	CG15661	0.50881	1				1					FBgn0000042	Act5C	CG4027	3.32294	2	1					FBgn0034647	pirk	CG15678	3.74496	2	1
FBgn0037912	sea	CG6782	0.492083	1				1					FBgn0001291	Jra	CG2275	1.72653	2	1					FBgn0043575	PGRP-SC2	CG14745	25.7366	2	1
FBgn0019830	colt	CG3057	0.391654	1				1					FBgn0001308	Khc	CG7765	2.10723	2	1					FBgn0043576	PGRP-SC1a	CG14746	8.16623	2	1
													FBgn0002778	mnd	CG3297	1.75811	2	1					FBgn0044810	TotX	CG31193	2.98138	2	1
													FBgn0003514	sqh	CG3595	2.15627	2	1					FBgn0044812	TotC	CG31508	7.25365	2	1
													FBgn0004177	mts	CG7109	1.8351	2	1					FBgn0052279	dro2	CG32279	3.54649	2	1
													FBgn0014011	Rac2	CG8556	2.14025	2	1					FBgn0052495	CG32495	CG32495	1.89667	2	1
													FBgn0015795	Rab7	CG5915	2.22778	2	1					FBgn0052640	CG32640	CG32640	1.81696	2	1
													FBgn0025865	Cortactin	CG3637	2.82531	2	1					FBgn0041182	TepII	CG7052	2.50428	2	1
													FBgn0004179	Csp	CG6395	3.48041	2	1					FBgn0030051	spirit	CG2056	1.75257	2	1
													FBgn0027564	CG3149	CG3149	1.77382	2	1					FBgn0004425	LysB	CG1179	2.07203	2	1
													FBgn0039900	Syt7	CG2381	3.39813	2	1					FBgn0004431	LysX	CG9120	3.25673	2	1
													FBgn0003660	Syb	CG12210	2.36938	2	1					FBgn0010381	Drs	CG10810	9.08256	2	1
													FBgn0036341	Syx13	CG11278	2.61199	2	1					FBgn0015924	crq	CG4280	2.15281	2	1
													FBgn0036410	CG8100	CG8100	3.13812	2	1					FBgn0020381	Dredd	CG7486	2.12229	2	1
													FBgn0036805	Chmp1	CG4108	1.9567	2	1					FBgn0026878	CG4325	CG4325	1.86419	2	1
													FBgn0037140	CG7442	CG7442	1.93704	2	1					FBgn0027930	MP1	CG1102	2.25912	2	1
													FBgn0037533	CD98hc	CG2791	2.60858	2	1					FBgn0035434	dro5	CG10812	13.8411	2	1
													FBgn0037975	CG3397	CG3397	1.9951	2	1					FBgn0029131	debcl	CG33134	2.52489	2	1
													FBgn0038320	Sra-1	CG4931	1.81937	2	1					FBgn0035091	CG3829	CG3829	1.89902	2	1
													FBgn0038412	Zip3	CG6898	3.56553	2	1					FBgn0030310	PGRP-SA	CG11709	7.29535	2	1
													FBgn0039045	CG17119	CG17119	2.34352	2	1					FBgn0032773	fon	CG15825	5.84977	2	1
													FBgn0039179	CG6364	CG6364	1.59843	2	1					FBgn0033327	PGRP-SC1b	CG8577	6.70323	2	1
													FBgn0039402	vps2	CG14542	1.93078	2	1					FBgn0033402	Myd88	CG2078	2.35775	2	1
													FBgn0035589	CHMP2B	CG4618	1.85107	2	1					FBgn0034328	IM23	CG15066	9.61074	2	1
													FBgn0039886	CG2003	CG2003	3.30675	2	1					FBgn0034329	IM1	CG18108	2.11362	2	1
													FBgn0034744	Vps20	CG4071	1.84803	2	1					FBgn0067905	IM14	CG33990	3.43475	2	1
													FBgn0039915	CG1732	CG1732	2.41579	2	1					FBgn0028396	TotA	CG31509	4.87386	2	1
													FBgn0039927	CG11155	CG11155	2.55294	2	1
													FBgn0040285	Scamp	CG9195	3.4755	2	1
													FBgn0040475	SH3PX1	CG6757	1.82694	2	1
													FBgn0041182	TepII	CG7052	2.50428	2	1
													FBgn0043362	bchs	CG14001	2.44391	2	1
													FBgn0046876	Obp83ef	CG31557	2.41729	2	1
													FBgn0051116	ClC-a	CG31116	2.02872	2	1
													FBgn0051272	CG31272	CG31272	6.43739	2	1
													FBgn0062412	Ctr1B	CG7459	1.82737	2	1
													FBgn0087002	Rfabg	CG11064	6.07112	2	1
													FBgn0250788	beta-Spec	CG5870	2.71757	2	1
													FBgn0039714	CG7816	CG7816	2.32499	2	1
													FBgn0029131	debcl	CG33134	2.52489	2	1
													FBgn0259152	Clbn	CG11847	2.23673	2	1
													FBgn0004574	Rop	CG15811	2.90153	2	1
													FBgn0011722	Tig	CG11527	2.16387	2	1
													FBgn0013343	Syx1A	CG31136	2.34005	2	1
													FBgn0014009	Rab2	CG3269	2.19139	2	1
													FBgn0015924	crq	CG4280	2.15281	2	1
													FBgn0016701	Rab4	CG4921	1.91537	2	1
													FBgn0024320	Npc1a	CG5722	2.20476	2	1
													FBgn0024365	CG12773	CG12773	2.37572	2	1
													FBgn0025693	CG11163	CG11163	2.23373	2	1
													FBgn0025726	unc-13	CG2999	1.94607	2	1
													FBgn0027496	epsilonCOP	CG9543	1.55024	2	1
													FBgn0035968	CG4484	CG4484	3.82982	2	1
													FBgn0028663	VhaM9.7-b	CG7625	2.04315	2	1
													FBgn0004118	nAcRbeta-96A	CG6798	1.73376	2	1
													FBgn0029608	CG3091	CG3091	1.84769	2	1
													FBgn0030412	tomosyn	CG17762	1.9926	2	1
													FBgn0031437	p16-ARC	CG9881	1.61248	2	1
													FBgn0031781	Arc-p20	CG5972	1.73511	2	1
													FBgn0031948	CG7149	CG7149	2.7221	2	1
													FBgn0032005	Snx6	CG8282	2.8701	2	1
													FBgn0032782	Rab9	CG9994	2.23554	2	1
													FBgn0032904	Mtp	CG9342	2.60969	2	1
													FBgn0033194	Vps13	CG2093	2.59735	2	1
													FBgn0033196	CG1358	CG1358	2.03877	2	1
													FBgn0033452	CG1599	CG1599	2.22965	2	1
													FBgn0033755	ClC-b	CG8594	2.77495	2	1
													FBgn0028552	gammaSnap	CG3988	1.76928	2	1
