# Supplementary material for: dJun and Vri/dNFIL3 Are Major Regulators of Cardiac Aging in Drosophila
Source: PLoS Genet. 2012 Nov 29;8(11):e1003081. doi: 10.1371/journal.pgen.1003081 (PMC3510041; doi:10.1371/journal.pgen.1003081)
Supplement: Table S6 — (Related to Table 1.) Comparison of the set of up-regulated genes with MnSOD responsive genes. MnSOD-dependent genes identified in MnSOD-overexpressing flies [13] and presenting transcriptional modifications in the aging heart are listed. Cluster indexes identify either repressed genes (cluster = 1) or induced genes (cluster = 2). There is significant overlap (p<10−20 see Table 1) between the two studies among the 147 genes over-expressed in both conditions. In contrast, no enrichment is observed for down-regulated genes. (XLSX) [file pgen.1003081.s012.xlsx]

## Sheet: Table S6
Table S6 (related to Table 1): Comparison of the set of up-regulated genes with MnSOD responsive genes.
FB_ID	Symbol	annotation_ID	FC	Cluster heart	Cluster MnSOD
FBgn0030469	CG15745	CG15745	2.24919	2	2
FBgn0032167	CG5853	CG5853	2.35914	2	2
FBgn0032140	CG13117	CG13117	1.96538	2	2
FBgn0032005	Snx6	CG8282	2.8701	2	2
FBgn0032002	CG8353	CG8353	12.1897	2	2
FBgn0031988	CG8668	CG8668	2.36013	2	2
FBgn0031489	CG17224	CG17224	1.83278	2	2
FBgn0031268	cold	CG2813	1.8779	2	2
FBgn0031213	galectin	CG11372	1.83041	2	2
FBgn0027579	CG5508	CG5508	2.07277	2	2
FBgn0030484	CG1681	CG1681	2.27522	2	2
FBgn0032283	CG7296	CG7296	2.1363	2	2
FBgn0030276	Dlic	CG1938	1.9314	2	2
FBgn0030079	CG7267	CG7267	2.69529	2	2
FBgn0029996	Ubc-E2H	CG2257	1.95148	2	2
FBgn0029507	Tsp42Ed	CG12846	4.15747	2	2
FBgn0028399	TMS1	CG4672	1.81991	2	2
FBgn0028341	l(1)G0232	CG32697	2.2876	2	2
FBgn0027619	Adam	CG12131	1.64402	2	2
FBgn0034948	Gadd34	CG3825	1.75321	2	2
FBgn0030955	CG6891	CG6891	3.55202	2	2
FBgn0033820	CG4716	CG4716	2.96293	2	2
FBgn0034761	CG4250	CG4250	2.17719	2	2
FBgn0034744	Vps20	CG4071	1.84803	2	2
FBgn0034741	CG4269	CG4269	14.2593	2	2
FBgn0034709	CG3074	CG3074	3.08869	2	2
FBgn0034647	pirk	CG15678	3.74496	2	2
FBgn0034583	CG10527	CG10527	2.36447	2	2
FBgn0034329	IM1	CG18108	2.11362	2	2
FBgn0034140	CG8317	CG8317	2.333	2	2
FBgn0032208	CG5604	CG5604	2.19017	2	2
FBgn0033821	CG10799	CG10799	3.50672	2	2
FBgn0032264	Lip4	CG6113	3.02779	2	2
FBgn0033593	Listericin	CG9080	6.85928	2	2
FBgn0033304	Cyp6a13	CG2397	2.17694	2	2
FBgn0033301	CG12780	CG12780	5.58383	2	2
FBgn0033205	CG2064	CG2064	2.42563	2	2
FBgn0262736	Vha16-1	CG3161	2.1048	2	2
FBgn0033032	kune	CG1298	2.26358	2	2
FBgn0032731	CG10641	CG10641	3.01407	2	2
FBgn0032451	spict	CG12292	2.14338	2	2
FBgn0027569	cert	CG7207	3.58956	2	2
FBgn0033875	CG6357	CG6357	4.80443	2	2
FBgn0002524	lace	CG4162	1.71144	2	2
FBgn0010381	Drs	CG10810	9.08256	2	2
FBgn0010235	Klc	CG5433	2.15208	2	2
FBgn0005630	lola	CG12052	2.47436	2	2
FBgn0004635	rho	CG1004	1.80202	2	2
FBgn0004179	Csp	CG6395	3.48041	2	2
FBgn0003867	tsl	CG6705	2.09487	2	2
FBgn0003660	Syb	CG12210	2.36938	2	2
FBgn0003514	sqh	CG3595	2.15627	2	2
FBgn0027594	drpr	CG2086	2.2571	2	2
FBgn0003328	scb	CG8095	3.51998	2	2
FBgn0013720	pck	CG14779	1.76896	2	2
FBgn0002069	Aats-asp	CG3821	4.3829	2	2
FBgn0001404	egh	CG9659	2.17569	2	2
FBgn0001291	Jra	CG2275	1.72653	2	2
FBgn0001258	ImpL3	CG10160	2.57293	2	2
FBgn0000578	ena	CG15112	1.78691	2	2
FBgn0000253	Cam	CG8472	2.64049	2	2
FBgn0000139	ash2	CG6677	1.76007	2	2
FBgn0000083	AnnIX	CG5730	2.5192	2	2
FBgn0003495	spz	CG6134	2.47122	2	2
FBgn0016794	dos	CG1044	2.64292	2	2
FBgn0027363	Stam	CG6521	2.08076	2	2
FBgn0026199	myoglianin	CG1838	2.08136	2	2
FBgn0026084	cib	CG4944	2.8875	2	2
FBgn0025865	Cortactin	CG3637	2.82531	2	2
FBgn0025726	unc-13	CG2999	1.94607	2	2
FBgn0025454	Cyp6g1	CG8453	2.1236	2	2
FBgn0023213	eIF4G	CG10811	3.43955	2	2
FBgn0020545	kraken	CG3943	2.00717	2	2
FBgn0011661	Moe	CG10701	2.84154	2	2
FBgn0020414	Idgf3	CG4559	2.65449	2	2
FBgn0013305	Nmda1	CG3798	2.86038	2	2
FBgn0015924	crq	CG4280	2.15281	2	2
FBgn0015795	Rab7	CG5915	2.22778	2	2
FBgn0015286	Rala	CG2849	2.73934	2	2
FBgn0015037	Cyp4p1	CG10842	3.64583	2	2
FBgn0014163	fax	CG4609	3.10253	2	2
FBgn0014011	Rac2	CG8556	2.14025	2	2
FBgn0014009	Rab2	CG3269	2.19139	2	2
FBgn0013771	Cyp6a9	CG10246	1.66712	2	2
FBgn0033194	Vps13	CG2093	2.59735	2	2
FBgn0020416	Idgf1	CG4472	4.50266	2	2
FBgn0039113	CG10217	CG10217	1.75054	2	2
FBgn0040475	SH3PX1	CG6757	1.82694	2	2
FBgn0040285	Scamp	CG9195	3.4755	2	2
FBgn0039924	CG17471	CG17471	1.99654	2	2
FBgn0039900	Syt7	CG2381	3.39813	2	2
FBgn0039714	CG7816	CG7816	2.32499	2	2
FBgn0037975	CG3397	CG3397	1.9951	2	2
FBgn0039402	vps2	CG14542	1.93078	2	2
FBgn0041094	scyl	CG7590	2.07714	2	2
FBgn0039099	CG10157	CG10157	2.57366	2	2
FBgn0038721	CG16718	CG16718	3.01753	2	2
FBgn0038530	AttD	CG7629	6.53283	2	2
FBgn0038465	Irc	CG8913	2.932	2	2
FBgn0038320	Sra-1	CG4931	1.81937	2	2
FBgn0038299	Spn88Eb	CG6687	7.62862	2	2
FBgn0039464	CG6330	CG6330	4.11264	2	2
FBgn0063497	GstE3	CG17524	2.08797	2	2
FBgn0262716	Arp66B	CG7558	2.13033	2	2
FBgn0262007	CG42825	CG42825	13.854	2	2
FBgn0259175	ome	CG42280	2.22765	2	2
FBgn0086784	stmA	CG8739	1.54001	2	2
FBgn0086443	Aats-asn	CG10687	1.63955	2	2
FBgn0086347	Myo31DF	CG7438	2.54002	2	2
FBgn0040850	CG15210	CG15210	9.80966	2	2
FBgn0085354	CG34325	CG34325	1.64008	2	2
FBgn0040968	CG14933	CG14933	2.2854	2	2
FBgn0051778	CG31778	CG31778	4.75194	2	2
FBgn0046999	CG6429	CG6429	5.72697	2	2
FBgn0043578	PGRP-SB1	CG9681	5.1853	2	2
FBgn0041579	AttC	CG4740	20.6666	2	2
FBgn0041205	key	CG16910	2.22912	2	2
FBgn0039637	CG11880	CG11880	1.90048	2	2
FBgn0085378	CG34349	CG34349	2.85529	2	2
FBgn0036337	CG11255	CG11255	3.10217	2	2
FBgn0036921	RhoGDI	CG7823	1.90164	2	2
FBgn0036769	Tsp74F	CG5492	6.90493	2	2
FBgn0037012	Rcd2	CG4786	1.93356	2	2
FBgn0035806	PGRP-SD	CG7496	4.28658	2	2
FBgn0035770	pst	CG8588	3.19083	2	2
FBgn0035968	CG4484	CG4484	3.82982	2	2
FBgn0035976	PGRP-LC	CG4432	1.96303	2	2
FBgn0035715	CG10103	CG10103	2.53044	2	2
FBgn0036332	CG11261	CG11261	2.32238	2	2
FBgn0037515	Sp7	CG3066	2.23947	2	2
FBgn0036805	Chmp1	CG4108	1.9567	2	2
FBgn0035528	CG15012	CG15012	2.13297	2	2
FBgn0036126	CG6272	CG6272	1.93306	2	2
FBgn0039759	CG9733	CG9733	3.0051	2	2
FBgn0000043	Act42A	CG12051	1.73514	2	2
FBgn0041182	TepII	CG7052	2.50428	2	2
FBgn0043841	vir-1	CG31764	3.21509	2	2
FBgn0000279	CecC	CG1373	2.9133	2	2
FBgn0012042	AttA	CG10146	4.56304	2	2
FBgn0001092	Gapdh2	CG8893	1.74502	2	2
FBgn0034247	CG6484	CG6484	4.09693	2	1
FBgn0039864	CG11550	CG11550	2.36832	2	1
FBgn0011224	heph	CG31000	12.0727	2	1
FBgn0051116	ClC-a	CG31116	2.02872	2	1
FBgn0053192	MtnD	CG33192	4.36596	2	1
FBgn0036053	iPLA2-VIA	CG6718	2.02025	2	1
FBgn0014029	sept.-02	CG4173	2.1255	2	1
FBgn0036410	CG8100	CG8100	3.13812	2	1
FBgn0026570	CG5704	CG5704	2.01825	2	1
FBgn0043576	PGRP-SC1a	CG14746	8.16623	2	1
FBgn0040734	CG15065	CG15065	2.19517	2	1
FBgn0043070	MESK2	CG15669	2.00294	2	1
FBgn0053926	CG33926	CG33926	8.26701	2	1
FBgn0033927	CR10102	CR10102	2.37871	2	1
FBgn0062412	Ctr1B	CG7459	1.82737	2	1
FBgn0033448	hebe	CG1623	2.41602	2	1
FBgn0030412	tomosyn	CG17762	1.9926	2	1
FBgn0000479	dnc	CG32498	1.80343	2	1
FBgn0000157	Dll	CG3629	2.39993	2	1
FBgn0032780	CG13085	CG13085	1.73107	2	1
FBgn0032801	CG10165	CG10165	2.004	2	1
FBgn0259243	Pka-R1	CG42341	2.3464	2	1
FBgn0030105	CG15369	CG15369	2.44887	2	1
FBgn0030051	spirit	CG2056	1.75257	2	1
FBgn0034802	CG3800	CG3800	1.85301	2	1
FBgn0037730	CG9444	CG9444	2.18325	2	1
FBgn0259225	Pde1c	CG42325	2.27825	2	1
FBgn0052423	shep	CG32423	2.34799	2	1
FBgn0010217	ATPsyn-beta	CG11154	0.475163	1	2
FBgn0003074	Pgi	CG8251	0.619865	1	2
FBgn0032350	CG6287	CG6287	0.587339	1	2
FBgn0034480	CG16898	CG16898	0.306748	1	2
FBgn0010352	Nc73EF	CG11661	0.514741	1	2
FBgn0038052	CG5538	CG5538	0.297494	1	2
FBgn0038194	Cyp6d5	CG3050	0.321323	1	2
FBgn0010583	dock	CG3727	0.539095	1	2
FBgn0031908	CG5177	CG5177	0.496973	1	2
FBgn0037891	CG5214	CG5214	0.541952	1	2
FBgn0038921	CG6332	CG6332	0.510578	1	2
FBgn0028412	Mst33A	CG6541	0.308521	1	2
FBgn0039553	CG5017	CG5017	0.244191	1	2
FBgn0029700	CG15576	CG15576	0.489131	1	2
FBgn0029725	CG2871	CG2871	0.338664	1	2
FBgn0086915	Mst77F	CG3354	0.346643	1	2
FBgn0026141	Cdlc2	CG5450	0.336282	1	2
FBgn0031859	CG17377	CG17377	0.336522	1	2
FBgn0031163	CG14579	CG14579	0.174804	1	2
FBgn0036014	CG3222	CG3222	0.228943	1	2
FBgn0023507	CG3835	CG3835	0.440098	1	2
FBgn0023477	Tal	CG2827	0.493222	1	2
FBgn0053208	Mical	CG33208	0.461324	1	1
FBgn0262001	CG42819	CG42819	0.240659	1	1
FBgn0034500	CG11200	CG11200	0.435139	1	1
FBgn0259210	prom	CG42310	0.269212	1	1
FBgn0002863	Acp95EF	CG17924	0.272179	1	1
FBgn0052703	CG32703	CG32703	0.356228	1	1
FBgn0002565	Lsp2	CG6806	0.170241	1	1
FBgn0010053	Jheh1	CG15101	0.574403	1	1
FBgn0033056	CG7856	CG7856	0.525453	1	1
FBgn0032271	CG7329	CG7329	0.577709	1	1
FBgn0037764	CG9459	CG9459	0.449121	1	1
FBgn0032055	CG13091	CG13091	0.181432	1	1
FBgn0032010	CG8086	CG8086	0.354186	1	1
FBgn0037677	CG12951	CG12951	0.380129	1	1
FBgn0032520	CG10859	CG10859	0.225862	1	1
FBgn0031103	CG12679	CG12679	0.283168	1	1
FBgn0030277	CG1394	CG1394	0.309458	1	1
FBgn0035032	CG4692	CG4692	0.524036	1	1
FBgn0052574	Twdlalpha	CG32574	0.534395	1	1
FBgn0036751	Adgf-B	CG5998	0.42064	1	1
FBgn0019830	colt	CG3057	0.391654	1	1
FBgn0013809	Dhc16F	CG7092	0.560648	1	1
FBgn0051025	CG31025	CG31025	0.463265	1	1
FBgn0046294	CG12699	CG12699	0.265026	1	1
FBgn0028570	robl22E	CG10838	0.37858	1	1
FBgn0040362	CG11379	CG11379	0.504148	1	1
FBgn0022355	Tsf1	CG6186	0.273165	1	1
FBgn0037678	CG16749	CG16749	0.409041	1	1
FBgn0040906	CG15579	CG15579	0.519821	1	1
FBgn0036750	CG6034	CG6034	0.338721	1	1
FBgn0032654	CG15147	CG15147	0.374947	1	1
