# Supplementary material for: dJun and Vri/dNFIL3 Are Major Regulators of Cardiac Aging in Drosophila
Source: PLoS Genet. 2012 Nov 29;8(11):e1003081. doi: 10.1371/journal.pgen.1003081 (PMC3510041; doi:10.1371/journal.pgen.1003081)
Supplement: Table S7 — (Related to Table 1.) Comparison of the set of up-regulated genes with paraquat -responsive genes. Oxidative stress-dependent genes identified in paraquat-treated flies [14] and presenting transcriptional modifications in the aging heart are listed. Cluster indexes identify either repressed genes (cluster = 1) or induced genes (cluster = 2). There was significant overlap (p<2 10−5 see Table 1) between the 64 genes overexpressed in the two conditions. In contrast no enrichment was observed for downregulated genes. (XLSX) [file pgen.1003081.s013.xlsx]

## Sheet: Table S7
Table S7 (related to Table 1): Comparison of the set of up-regulated genes with paraquat -responsive genes.
FB_ID	Symbol	annotation_ID	FC	Cluster heart	Cluster paraquat
FBgn0014011	Rac2	CG8556	2.14025	2	2
FBgn0004509	Fur1	CG10772	2.16557	2	2
FBgn0033830	CG10814	CG10814	3.60187	2	2
FBgn0037801	CG3999	CG3999	2.85364	2	2
FBgn0034140	CG8317	CG8317	2.333	2	2
FBgn0022700	Cht4	CG3986	9.24424	2	2
FBgn0020416	Idgf1	CG4472	4.50266	2	2
FBgn0034247	CG6484	CG6484	4.09693	2	2
FBgn0016794	dos	CG1044	2.64292	2	2
FBgn0052091	CG32091	CG32091	3.16566	2	2
FBgn0025681	CG3558	CG3558	2.14974	2	2
FBgn0015037	Cyp4p1	CG10842	3.64583	2	2
FBgn0033593	Listericin	CG9080	6.85928	2	2
FBgn0013984	InR	CG18402	2.07479	2	2
FBgn0013983	imd	CG5576	2.17914	2	2
FBgn0053192	MtnD	CG33192	4.36596	2	2
FBgn0013305	Nmda1	CG3798	2.86038	2	2
FBgn0037386	CG1208	CG1208	2.8027	2	2
FBgn0034741	CG4269	CG4269	14.2593	2	2
FBgn0037279	CG1129	CG1129	2.43773	2	2
FBgn0010041	GstD5	CG12242	3.01531	2	2
FBgn0005612	Sox14	CG3090	2.11128	2	2
FBgn0004635	rho	CG1004	1.80202	2	2
FBgn0037636	CG9821	CG9821	2.61594	2	2
FBgn0038465	Irc	CG8913	2.932	2	2
FBgn0039135	CG13603	CG13603	1.74451	2	2
FBgn0038953	CG18596	CG18596	1.95718	2	2
FBgn0039464	CG6330	CG6330	4.11264	2	2
FBgn0038893	CG6353	CG6353	1.78904	2	2
FBgn0030776	CG4653	CG4653	5.48032	2	2
FBgn0030484	CG1681	CG1681	2.27522	2	2
FBgn0030469	CG15745	CG15745	2.24919	2	2
FBgn0032264	Lip4	CG6113	3.02779	2	2
FBgn0030079	CG7267	CG7267	2.69529	2	2
FBgn0037975	CG3397	CG3397	1.9951	2	2
FBgn0029507	Tsp42Ed	CG12846	4.15747	2	2
FBgn0033928	Arc2	CG13941	3.14493	2	2
FBgn0040968	CG14933	CG14933	2.2854	2	2
FBgn0033134	Tsp42El	CG12840	2.06323	2	2
FBgn0041094	scyl	CG7590	2.07714	2	2
FBgn0033194	Vps13	CG2093	2.59735	2	2
FBgn0038299	Spn88Eb	CG6687	7.62862	2	2
FBgn0033205	CG2064	CG2064	2.42563	2	2
FBgn0043362	bchs	CG14001	2.44391	2	2
FBgn0027579	CG5508	CG5508	2.07277	2	2
FBgn0043841	vir-1	CG31764	3.21509	2	2
FBgn0033304	Cyp6a13	CG2397	2.17694	2	2
FBgn0040503	CG7763	CG7763	53.6514	2	2
FBgn0086443	Aats-asn	CG10687	1.63955	2	2
FBgn0002069	Aats-asp	CG3821	4.3829	2	2
FBgn0086656	shrb	CG8055	1.99311	2	2
FBgn0036805	Chmp1	CG4108	1.9567	2	2
FBgn0002869	MtnB	CG4312	15.7388	2	2
FBgn0003961	Uro	CG7171	4.79538	2	2
FBgn0035444	CG12012	CG12012	2.34009	2	2
FBgn0036126	CG6272	CG6272	1.93306	2	2
FBgn0001258	ImpL3	CG10160	2.57293	2	2
FBgn0035715	CG10103	CG10103	2.53044	2	2
FBgn0003495	spz	CG6134	2.47122	2	2
FBgn0036627	CG4680	CG4680	7.26945	2	2
FBgn0035251	CG7967	CG7967	1.82765	2	2
FBgn0000578	ena	CG15112	1.78691	2	2
FBgn0259225	Pde1c	CG42325	2.27825	2	2
FBgn0033875	CG6357	CG6357	4.80443	2	1
FBgn0051116	ClC-a	CG31116	2.02872	2	1
FBgn0031694	Cyp4ac2	CG17970	4.36738	2	1
FBgn0039864	CG11550	CG11550	2.36832	2	1
FBgn0027578	CG14526	CG14526	2.60569	2	1
FBgn0032297	CG17124	CG17124	2.894	2	1
FBgn0003162	Pu	CG9441	2.3815	2	1
FBgn0016977	spen	CG18497	2.46671	2	1
FBgn0034290	CG5773	CG5773	3.14092	2	1
FBgn0034165	CG6435	CG6435	2.19538	2	1
FBgn0027584	CG4757	CG4757	3.76467	2	1
FBgn0038346	CG14872	CG14872	2.97587	2	1
FBgn0040972	CG16978	CG16978	1.72144	2	1
FBgn0040850	CG15210	CG15210	9.80966	2	1
FBgn0041182	TepII	CG7052	2.50428	2	1
FBgn0033196	CG1358	CG1358	2.03877	2	1
FBgn0025693	CG11163	CG11163	2.23373	2	1
FBgn0043575	PGRP-SC2	CG14745	25.7366	2	1
FBgn0030262	Vago	CG2081	2.27779	2	1
FBgn0043578	PGRP-SB1	CG9681	5.1853	2	1
FBgn0040734	CG15065	CG15065	2.19517	2	1
FBgn0033439	CG1773	CG1773	2.9575	2	1
FBgn0035434	dro5	CG10812	13.8411	2	1
FBgn0035496	CG14990	CG14990	1.81411	2	1
FBgn0025678	CaBP1	CG5809	2.27665	2	1
FBgn0038291	CG3984	CG3984	2.31367	2	1
FBgn0087002	Rfabg	CG11064	6.07112	2	1
FBgn0053532	lectin-37Da	CG33532	9.71986	2	1
FBgn0032002	CG8353	CG8353	12.1897	2	1
FBgn0034162	CG6426	CG6426	2.85332	2	1
FBgn0032079	CG31886	CG31886	4.3001	2	1
FBgn0010246	Myo61F	CG9155	3.51674	2	1
FBgn0038914	fit	CG17820	4.79566	2	1
FBgn0262007	CG42825	CG42825	13.854	2	1
FBgn0032087	CG9568	CG9568	4.41807	2	1
FBgn0003867	tsl	CG6705	2.09487	2	1
FBgn0000047	Act88F	CG5178	2.2505	2	1
FBgn0039611	CG14528	CG14528	3.08917	2	1
FBgn0039613	CG14527	CG14527	2.06987	2	1
FBgn0030774	spheroide	CG9675	4.40573	2	1
FBgn0086348	se	CG6781	2.52387	2	1
FBgn0013949	Ela	CG7021	2.04459	2	1
FBgn0031489	CG17224	CG17224	1.83278	2	1
FBgn0004431	LysX	CG9120	3.25673	2	1
FBgn0037635	CG9837	CG9837	2.33913	2	1
FBgn0030775	CG9673	CG9673	7.5264	2	1
FBgn0034454	CG15120	CG15120	1.80693	2	1
FBgn0038721	CG16718	CG16718	3.01753	2	1
FBgn0003067	Pepck	CG17725	0.11962	1	2
FBgn0023477	Tal	CG2827	0.493222	1	2
FBgn0086254	CG6084	CG6084	0.476084	1	2
FBgn0030013	GIIIspla2	CG1583	0.518456	1	2
FBgn0038194	Cyp6d5	CG3050	0.321323	1	2
FBgn0015035	Cyp4e3	CG4105	0.332967	1	2
FBgn0034480	CG16898	CG16898	0.306748	1	2
FBgn0034605	CG15661	CG15661	0.50881	1	2
FBgn0046294	CG12699	CG12699	0.265026	1	2
FBgn0032350	CG6287	CG6287	0.587339	1	2
FBgn0031305	Iris	CG4715	0.472845	1	1
FBgn0033065	Cyp6w1	CG8345	0.38795	1	1
FBgn0032029	CG17292	CG17292	0.432722	1	1
FBgn0032055	CG13091	CG13091	0.181432	1	1
FBgn0033446	CG1648	CG1648	0.281539	1	1
FBgn0030237	CG15209	CG15209	0.57801	1	1
FBgn0040609	CG3348	CG3348	0.321741	1	1
FBgn0027562	CG10345	CG10345	0.511891	1	1
FBgn0038147	CCHa2	CG14375	0.287447	1	1
FBgn0038280	CG14861	CG14861	0.30811	1	1
FBgn0033367	CG8193	CG8193	0.255333	1	1
FBgn0031908	CG5177	CG5177	0.496973	1	1
FBgn0050222	CG30222	CG30222	0.322473	1	1
FBgn0029167	Hml	CG7002	0.333272	1	1
FBgn0036587	CG4950	CG4950	0.356573	1	1
FBgn0034229	CG4847	CG4847	0.343614	1	1
FBgn0037714	CG9396	CG9396	0.518695	1	1
FBgn0037715	CG9399	CG9399	0.646658	1	1
FBgn0085360	CG34331	CG34331	0.373293	1	1
FBgn0052425	CG32425	CG32425	0.526341	1	1
FBgn0015034	Cyp4e1	CG2062	0.429891	1	1
FBgn0035344	Cyp4d20	CG16761	0.564949	1	1
FBgn0037678	CG16749	CG16749	0.409041	1	1
FBgn0034479	CG8654	CG8654	0.451414	1	1
FBgn0037788	CG3940	CG3940	0.591828	1	1
FBgn0035734	CG14823	CG14823	0.430007	1	1
FBgn0010217	ATPsyn-beta	CG11154	0.475163	1	1
FBgn0010053	Jheh1	CG15101	0.574403	1	1
FBgn0002565	Lsp2	CG6806	0.170241	1	1
FBgn0083167	Neb-cGP	CG15304	0.555359	1	1
FBgn0010548	Aldh-III	CG11140	0.432795	1	1
FBgn0022355	Tsf1	CG6186	0.273165	1	1
FBgn0034497	CG9090	CG9090	0.420248	1	1
FBgn0034500	CG11200	CG11200	0.435139	1	1
FBgn0036970	Spn77Bc	CG6289	0.350419	1	1
FBgn0033782	sug	CG3850	0.409679	1	1
FBgn0010423	TpnC47D	CG9073	0.315016	1	1
FBgn0016675	Lectin-galC1	CG9976	0.272422	1	1
