# Supplementary material for: dJun and Vri/dNFIL3 Are Major Regulators of Cardiac Aging in Drosophila
Source: PLoS Genet. 2012 Nov 29;8(11):e1003081. doi: 10.1371/journal.pgen.1003081 (PMC3510041; doi:10.1371/journal.pgen.1003081)
Supplement: Table S8 — (Related to Table 1.) cisTargetX analysis and prediction of putative Vri and AP1 target genes. Cluster 1 and 2 gene sets were separately subjected to cisTargetX analysis with a z score cutoff set at 2.5. The motifs and corresponding enrichment scores (z score), as provided by the web server, are given for each case. Putative target genes for dNFIL3, AP1 and dEvi-1 are indicated for the most over-represented motif in each case (using the “candidate target” function of the web server, which provides the significantly highly ranked genes for a selected motif). (XLSX) [file pgen.1003081.s014.xlsx]

## Sheet: Table S8
								Table S8 (related to Table 1): Cis-TargetX analysis and prediction of putative Vri and AP1 target genes.
Cluster 1			Predicted dNFIL3 targets							Cluster 2			Predicted AP1 targets					Predicted dEvi1 targets
			Significantly highly ranked genes (higher than 467 in 13667)										Significantly highly ranked genes (higher than 928 in 13667)					Significantly highly ranked genes (higher than 205 in 13667)
Motif	Enrichment score		Rank	Symbol	Name	FBgn				Motif	Enrichment score		Rank	Symbol	Name	FBgn		Rank	Symbol	Name	FBgn
M00045-V-E4BP4_01	6.48146641854687		8	CG9042	Gpdh	FBgn0001128				MA0303.1-GCN4	6.78503484331016		2	CG9366	RhoL	FBgn0014380		9	CG34379	CG34379	FBgn0085408
MA0025.1-NFIL3	6.12263145289327		9	CG11015	CG11015	FBgn0031830				M00517-V-AP1_01	6.30259556978215		13	CG8095	scb	FBgn0003328		12	CG6981	CG6981	FBgn0036945
MA0077.1-SOX9	4.15652410432456		19	CG11661	Nc73EF	FBgn0010352				M00079-V-EVI1_02	6.08704028131818		16	CG10641	CG10641	FBgn0032731		13	CG12846	Tsp42Ed	FBgn0029507
vri_SANGER_5_FBgn0016076	3.84485798561246		28	CG4994	Mpcp	FBgn0026409				M00495-V-BACH1_01	6.03173186353695		17	CG15112	ena	FBgn0000578		14	CG11415	Tsp2A	FBgn0024361
MA0380.1-SIP4	3.70759792782569		44	CG7920	CG7920	FBgn0039737				MA0029.1-Evi1	5.98319867840073		36	CG7438	Myo31DF	FBgn0011673		21	CG3161	Vha16	FBgn0004145
CN0072.1-LM72	3.51887964629154		47	CG4692	CG4692	FBgn0035032				MA0099.1-Fos	5.83568691549772		40	CG1634	Nrg	FBgn0002968		22	CG13704	CG13704	FBgn0035583
CN0134.1-LM134	3.4974184643397		65	CG34204	CG34204	FBgn0085233				M00199-V-AP1_C	5.66095774237033		43	CG6705	tsl	FBgn0003867		30	CG5819	CG5819	FBgn0034717
M00963-V-T3R_Q6	3.37159674470181		96	CG14316	CG14316	FBgn0038567				M00082-V-EVI1_05	5.54348802106664		44	CG9453	Spn4	FBgn0028985		34	CG8740	CG8740	FBgn0027585
M00228-V-VBP_01	3.3001071312712		113	CG4412	ATPsyn-Cf6	FBgn0016119				M00490-V-BACH2_01	5.45520615730387		51	CG15154	Socs36E	FBgn0041184		46	CG15112	ena	FBgn0000578
M01236-V-IPF1_04	3.27863165139665		122	CG4307	Oscp	FBgn0016691				M00925-V-AP1_Q6_01	5.40079075012914		52	CG7967	CG7967	FBgn0035251		56	CG15669	MESK2	FBgn0043070
MA0017.1-NR2F1	3.20860042608002		129	CG1288	CG1288	FBgn0037484				M00080-V-EVI1_03	5.29789069100336		55	CG8556	Rac2	FBgn0014011		59	CG7717	Mekk1	FBgn0024329
M00158-V-COUP_01	3.20860042608002		135	CG3967	CG3967	FBgn0035989				PF0007.1-TGANTCA	5.25522031463158		66	CG1021	CG1021	FBgn0037443		61	CG10388	Ubx	FBgn0003944
TGTCAMNTGCA	3.18715354205082		147	CG4169	CG4169	FBgn0036642				M00038-F-GCN4_01	5.21636464661153		67	CG4859	Mmp1	FBgn0035049		69	CG11426	CG11426	FBgn0037166
CN0071.1-LM71	3.17857478843915		156	CG3835	CG3835	FBgn0023507				M01267-V-FRA1_Q5	5.1358286791965		81	CG13388	Akap200	FBgn0027932		72	CG32264	CG32264	FBgn0052264
M00097-V-PAX6_01	3.14281568380115		177	CG7217	CG7217	FBgn0038570				M00926-V-AP1_Q4_01	4.9679038586252		97	CG6707	CG6707	FBgn0036058		73	CG7255	CG7255	FBgn0036493
MATTAAWNATGCR	3.05413996730183		195	CG7010	l(1)G0334	FBgn0028325				ATCTTATC	4.93972549133511		110	CG8432	Rep	FBgn0026378		74	CG10497	Sdc	FBgn0010415
M01149-V-DMRT4_01	3.04557551161283		249	CG17246	Scs-fp	FBgn0017539				TGANTCA-activating-protein	4.91352727799861		113	CG3533	uzip	FBgn0004055		85	CG9444	CG9444	FBgn0037730
YGTCWAATTA	3.02986209458078		268	CG7580	CG7580	FBgn0036728				MA0099.2-AP1	4.85723848987762		120	CG4025	CG4025	FBgn0025624		104	CG1822	bif	FBgn0014133
PF0095.1-GCCNNNWTAAR	2.99411728786549		279	CG9399	CG9399	FBgn0037715				TGACTCA	4.43500948582959		129	CG9553	chic	FBgn0000308		107	CG3074	CG3074	FBgn0034709
abd	2.98408014613983		294	CG8086	CG8086	FBgn0032010				M00078-V-EVI1_01	4.23589724048975		131	CG10701	Moe	FBgn0011661		111	CG12052	lola	FBgn0005630
Abd-A_FlyReg_FBgn0000014	2.98408014613983		308	CG14375	CG14375	FBgn0038147				M00174-V-AP1_Q6	4.19331422385123		136	CG13780	Pvf2	FBgn0031888		122	CG8201	par-1	FBgn0026193
CN0082.1-LM82	2.95262471623035		330	CG12002	Pxn	FBgn0011828				M00348-V-GATA2_02	4.08652180327752		138	CG5915	Rab7	FBgn0015795		128	CG7702	CG7702	FBgn0038638
AAATKKCATTA	2.93260762446978		364	CG11719	Mst98Ca	FBgn0002865				ATCTNATC	4.03598905091368		145	CG2275	Jra	FBgn0001291		146	CG9155	Myo61F	FBgn0010246
M00436-V-IPF1_Q4	2.91546441516913		388	CG1394	CG1394	FBgn0030277				Hr83_SANGER_5_FBgn0037436	3.82627715794012		148	CG8055	Vps32	FBgn0033385		152	CG32697	l(1)G0232	FBgn0028341
M00410-V-SOX9_B1	2.89684851983179		401	CG5214	CG5214	FBgn0037891				MA0035.2-Gata1	3.73417087918861		152	CG16876	CG16876	FBgn0028876		160	CG42325	CG42325	FBgn0259225
TAATKRNGTCATTA	2.89404612698531		419	CG6105	l(2)06225	FBgn0010612				M00332-V-WHN_B	3.60206354924783		156	CG7832	CG7832	FBgn0026578		162	CG14933	CG14933	FBgn0040968
ey_SOLEXA_5_FBgn0005558	2.86686577595899		422	CG3731	CG3731	FBgn0038271				M00142-F-NIT2_01	3.57588474918537		160	CG18212	CG18212	FBgn0038535		183	CG4859	Mmp1	FBgn0035049
CAGGAGC	2.84826417854436		449	CG30369	CG30369	FBgn0050369				TGCGCAC	3.28366644148022		192	CG32264	CG32264	FBgn0052264		190	CG12763	Dpt	FBgn0004240
PH0101.1-Lmx1b	2.8468629821211		467	CG7630	CG7630	FBgn0040793				ACTNACCT	3.17105974532718		195	CG15669	MESK2	FBgn0043070		193	CG7507	Dhc64C	FBgn0010349
AGGAGGAG	2.84254500946991									M00204-F-GCN4_C	3.14878301334967		196	CG3937	cher	FBgn0014141		205	CG30069	CG30069	FBgn0050069
M00020-I-FTZ_01	2.84111521720128									RSWGAGMRHRR-Trithorax-like	3.14292991122224		199	CG3576	Lag1	FBgn0040918
MA0208.1-al	2.8296768790524									PB0022.1-Gata5	3.11287816298589		213	CG7147	kuz	FBgn0015954
Al_Cell_FBgn0000061	2.8296768790524									M00413-V-AREB6_02	3.11183955282397		231	CG2086	drpr	FBgn0027594
M00183-V-MYB_Q6	2.79393207233708									Trl_FlyReg_FBgn0013263	3.09343576902033		232	CG7765	Khc	FBgn0001308
PH0100.1-Lmx1a	2.76678031715614									Trl	3.09343576902033		245	CG31764	vir-1	FBgn0043841
M00124-V-PBX1_02	2.74963710785549									MA0205.1-Trl	3.09343576902033		271	CG11426	CG11426	FBgn0037166
PH0152.1-Pou6f1_2	2.74529053935889									M00924-V-AP1_Q2_01	3.00897832024628		292	CG3595	sqh	FBgn0003514
M00074-V-CETS1P54_02	2.69097273107431									M00723-I-GAGAFACTOR_Q6	3.00607603577514		301	CG13704	CG13704	FBgn0035583
PH0013.1-Cdx2	2.68812744445978									M00976-V-AHRHIF_Q6	2.98954563291775		324	CG10293	how	FBgn0017397
H2.0_Cell_FBgn0001170	2.67521642027421									M00789-V-GATA_Q6	2.97208339290573		332	CG33979	capt	FBgn0028388
MA0430.1-YLR278C	2.66094709343346									MA0419.1-YAP7	2.94497275568866		334	CG10772	Fur1	FBgn0004509
M00773-V-MYB_Q3	2.63240843975195									MA0272.1-ARG81	2.85663265210371		338	CG17870	14-3-3zeta	FBgn0004907
MA0242.1-run::Bgb	2.62666067483213									M00466-V-HIF1_Q5	2.83135656928479		349	CG8472	Cam	FBgn0000253
TAATTAA	2.61376394856926									GGGGAWYCMC-Relish	2.80127570113736		369	CG32091	CG32091	FBgn0052091
M00009-I-TTK69_01	2.61237705006871									KHGATAASR-serpent	2.79449076185531		371	CG10497	Sdc	FBgn0010415
M01192-P-HDG9_01	2.61231985837795									SelexConsensus_usp	2.78861824645384		376	CG6521	Stam	FBgn0027363
Sox15_SANGER_5_FBgn0005613	2.59945172796046									M00081-V-EVI1_04	2.7439968360396		389	CG3798	Nmda1	FBgn0013305
TTAYGTAA	2.58090732223655									MA0239.1-prd	2.72458356198511		392	CG17124	CG17124	FBgn0032297
CN0048.1-LM48	2.57949182789063									MA0126.1-ovo	2.72458356198511		404	CG8669	crc	FBgn0000370
PH0062.1-Hoxb7	2.57660364750801									MA0309.1-GZF3	2.71585729529762		421	CG7763	CG7763	FBgn0040503
MA0098.1-ETS1	2.56372121916782									GCGTCAC	2.71489633823193		425	CG6891	CG6891	FBgn0030955
CN0137.1-LM137	2.55658655574745									M00797-V-HIF1_Q3	2.66150012794505		434	CG6981	CG6981	FBgn0036945
TGCATAATTAATTAC-abnormal	2.54800780213577									PF0022.1-TGCGCANK	2.60421155621028		442	CG9311	CG9311	FBgn0036448
M00001-V-MYOD_01	2.51938336091817									M00821-V-NRF2_Q4	2.60031919476234		448	CG12991	CG12991	FBgn0030847
MA0172.1-CG11294	2.51226299542048									PF0072.1-TTCYRGAA	2.60029007485126		450	CG3629	Dll	FBgn0000157
CG11294_Cell_FBgn0030058	2.51226299542048									M00631-V-FXR_Q3	2.59738779038012		455	CG2849	Rala	FBgn0015286
MA0398.1-SUM1	2.50940341088324									RCGYRCGY	2.59448550590898		477	CG32369	CG32369	FBgn0052369
TCCTTGC	2.50366994388612									M00203-V-GATA_C	2.54790335481524		505	CG12052	lola	FBgn0005630
										MA0040.1-Foxq1	2.54496224379599		510	CG32498	dnc	FBgn0000479
										M00350-V-GATA3_02	2.53142148514298		514	CG8740	CG8740	FBgn0027585
										RTAAACA	2.51392041858287		519	CG32373	CG32373	FBgn0052373
													520	CG1623	CG1623	FBgn0033448
													524	CG7558	Arp66B	FBgn0011744
													534	CG7702	CG7702	FBgn0038638
													536	CG4393	CG4393	FBgn0039075
													541	CG34379	CG34379	FBgn0085408
													543	CG3149	CG3149	FBgn0027564
													560	CG31664	CG31664	FBgn0051664
													563	CG8524	NK7.1	FBgn0024321
													580	CG10388	Ubx	FBgn0003944
													591	CG1004	rho	FBgn0004635
													616	CG10527	CG10527	FBgn0034583
													645	CG15085	edl	FBgn0023214
													649	CG3884	CG3884	FBgn0033786
													672	CG32423	alan-shepard	FBgn0052423
													689	CG1689	lz	FBgn0002576
													694	CG12012	CG12012	FBgn0035444
													701	CG15012	CG15012	FBgn0035528
													727	CG2054	Cht2	FBgn0022702
													738	CG30344	CG30344	FBgn0050344
													741	CG4944	cib	FBgn0026084
													753	CG8449	CG8449	FBgn0038129
													756	CG4786	CG4786	FBgn0037012
													760	CG31000	heph	FBgn0011224
													768	CG6018	CG6018	FBgn0034736
													771	CG10160	ImpL3	FBgn0001258
													810	CG32697	l(1)G0232	FBgn0028341
													826	CG1044	dos	FBgn0016794
													831	CG5489	Atg7	FBgn0034366
													864	CG6904	CG6904	FBgn0038293
													872	CG8201	par-1	FBgn0026193
													882	CG16718	CG16718	FBgn0038721
													885	CG33135	KCNQ	FBgn0033494
													901	CG13510	CG13510	FBgn0034758
													903	CG1443	CG1443	FBgn0039620
													917	CG8146	Socs16D	FBgn0030869
													922	CG10337	CG10337	FBgn0032805
													928	CG3090	Sox14	FBgn0005612
