# Supplementary material for: dJun and Vri/dNFIL3 Are Major Regulators of Cardiac Aging in Drosophila
Source: PLoS Genet. 2012 Nov 29;8(11):e1003081. doi: 10.1371/journal.pgen.1003081 (PMC3510041; doi:10.1371/journal.pgen.1003081)
Supplement: Table S10 — (Related to Table 1.) Over-represented biological processes in candidate Vri and AP1 target genes. Gene Ontology terms and Pathway enrichment in putative dNFIL3 and AP1 target genes (from cluster 1 and 2, respectively, see table S2) were identified using Flymine. Gene ontology (GO) and Pathway ID and names are indicated, together with the calculated P-value and associated genes in the corresponding clusters. (XLSX) [file pgen.1003081.s016.xlsx]

## Sheet: Table S10
Table S10 (related to Table 1): Over-represented biological processes in candidate Vri and AP1 target genes.
OVER-REPRESENTED BIOLOGICAL PROCESS
Predicted Vri targets
GO_ID	Name	P-val	Genes
GO Number	GO term	p value	gene list
GO:0006091	generation of precursor metabolites and energy	1.9325298337141343E-11	FBgn0001128, FBgn0010352, FBgn0028325, FBgn0031830, FBgn0036728, FBgn0037891, FBgn0038271, FBgn0250814, FBgn0261439
GO:0045333	cellular respiration	5.932329339001296E-11	FBgn0001128, FBgn0010352, FBgn0031830, FBgn0036728, FBgn0037891, FBgn0038271, FBgn0250814, FBgn0261439
GO:0015980	energy derivation by oxidation of organic compounds	1.0543963953564479E-10	FBgn0001128, FBgn0010352, FBgn0031830, FBgn0036728, FBgn0037891, FBgn0038271, FBgn0250814, FBgn0261439
GO:0022900	electron transport chain	1.694800517498458E-8	FBgn0001128, FBgn0031830, FBgn0036728, FBgn0038271, FBgn0250814, FBgn0261439
GO:0055114	oxidation-reduction process	8.618758500254027E-8	FBgn0001128, FBgn0010352, FBgn0011828, FBgn0028325, FBgn0031830, FBgn0036728, FBgn0037891, FBgn0038271, FBgn0250814, FBgn0261439
GO:0022904	respiratory electron transport chain	5.688606186389626E-7	FBgn0001128, FBgn0031830, FBgn0036728, FBgn0038271, FBgn0250814
GO:0006084	acetyl-CoA metabolic process	2.1441926952841173E-6	FBgn0010352, FBgn0037891, FBgn0039737, FBgn0261439
GO:0006122	mitochondrial electron transport, ubiquinol to cytochrome c	3.163718899101014E-6	FBgn0036728, FBgn0038271, FBgn0250814
Pathways-ID	Name	P-Val	Genes
1354885	Regulation of pyruvate dehydrogenase (PDH) complex	1.8198968569445538E-10	FBgn0010352, FBgn0028325, FBgn0036728, FBgn0037891, FBgn0038271, FBgn0250814, FBgn0261439
1354417	Pyruvate metabolism	2.142484579627736E-10	FBgn0010352, FBgn0028325, FBgn0036728, FBgn0037891, FBgn0038271, FBgn0250814, FBgn0261439
1354732	Respiratory electron transport	7.3524821627816925E-9	FBgn0010352, FBgn0036728, FBgn0037891, FBgn0038271, FBgn0250814, FBgn0261439
1354733	Respiratory electron transport, ATP synthesis by chemiosmotic coupling, and heat production by uncoupling proteins.	7.3524821627816925E-9	FBgn0010352, FBgn0036728, FBgn0037891, FBgn0038271, FBgn0250814, FBgn0261439
190	Oxidative phosphorylation	8.939296883759464E-9	FBgn0010612, FBgn0016119, FBgn0016691, FBgn0031830, FBgn0035032, FBgn0036728, FBgn0250814, FBgn0261439
1354570	mitochondrial fatty acid beta-oxidation of unsaturated fatty acids	9.926794423173108E-9	FBgn0010352, FBgn0036728, FBgn0037891, FBgn0038271, FBgn0250814, FBgn0261439
1354551	Mitochondrial Fatty Acid Beta-Oxidation	2.883170074168405E-8	FBgn0010352, FBgn0036728, FBgn0037891, FBgn0038271, FBgn0250814, FBgn0261439
1354430	Branched-chain amino acid catabolism	4.601790815562045E-8	FBgn0010352, FBgn0036728, FBgn0037891, FBgn0038271, FBgn0250814, FBgn0261439
1354418	Pyruvate metabolism and Citric Acid (TCA) cycle	4.665895280971359E-8	FBgn0010352, FBgn0028325, FBgn0036728, FBgn0037891, FBgn0038271, FBgn0250814, FBgn0261439
1354482	Fatty acid, triacylglycerol, and ketone body metabolism	7.64253025854375E-7	FBgn0001128, FBgn0010352, FBgn0036728, FBgn0037891, FBgn0038271, FBgn0250814, FBgn0261439
1354432	Citric acid cycle (TCA cycle)	8.579737410761724E-7	FBgn0010352, FBgn0036728, FBgn0037891, FBgn0038271, FBgn0250814, FBgn0261439
1354483	Metabolism of lipids and lipoproteins	1.208883129047665E-5	FBgn0001128, FBgn0010352, FBgn0036728, FBgn0037891, FBgn0038271, FBgn0250814, FBgn0261439
20	Citrate cycle (TCA cycle)	2.346125549501923E-5	FBgn0010352, FBgn0028325, FBgn0037891, FBgn0261439
Predicted AP1 targets
GO_ID	Name	P-val	Genes
GO:0009653	anatomical structure morphogenesis	5.840476815507515E-16	FBgn0000157, FBgn0000308, FBgn0000370, FBgn0000479, FBgn0000578, FBgn0001291, FBgn0001308, FBgn0002576, FBgn0002968, FBgn0003328, FBgn0003514, FBgn0003944, FBgn0004055, FBgn0004635, FBgn0004907, FBgn0005612, FBgn0005630, FBgn0010415, FBgn0011224, FBgn0011661, FBgn0014011, FBgn0014141, FBgn0014380, FBgn0015286, FBgn0015795, FBgn0016794, FBgn0017397, FBgn0026084, FBgn0027594, FBgn0027932, FBgn00318…
GO:0048731	system development	4.0356182815835576E-13	FBgn0000157, FBgn0000308, FBgn0000479, FBgn0000578, FBgn0001291, FBgn0001308, FBgn0002576, FBgn0002968, FBgn0003328, FBgn0003514, FBgn0003944, FBgn0004055, FBgn0004635, FBgn0004907, FBgn0005612, FBgn0005630, FBgn0010415, FBgn0011224, FBgn0011661, FBgn0014011, FBgn0014141, FBgn0015286, FBgn0015795, FBgn0016794, FBgn0017397, FBgn0023214, FBgn0026084, FBgn0027363, FBgn0027594, FBgn0027932, FBgn00318…
GO:0007275	multicellular organismal development	5.827598894667923E-13	FBgn0000157, FBgn0000308, FBgn0000370, FBgn0000479, FBgn0000578, FBgn0001291, FBgn0001308, FBgn0002576, FBgn0002968, FBgn0003328, FBgn0003514, FBgn0003867, FBgn0003944, FBgn0004055, FBgn0004635, FBgn0004907, FBgn0005612, FBgn0005630, FBgn0010415, FBgn0011224, FBgn0011661, FBgn0014011, FBgn0014141, FBgn0015286, FBgn0015795, FBgn0016794, FBgn0017397, FBgn0023214, FBgn0026084, FBgn0027363, FBgn00275…
GO:0032502	developmental process	8.190356659117884E-13	FBgn0000157, FBgn0000308, FBgn0000370, FBgn0000479, FBgn0000578, FBgn0001291, FBgn0001308, FBgn0002576, FBgn0002968, FBgn0003328, FBgn0003514, FBgn0003867, FBgn0003944, FBgn0004055, FBgn0004635, FBgn0004907, FBgn0005612, FBgn0005630, FBgn0010415, FBgn0011224, FBgn0011661, FBgn0014011, FBgn0014141, FBgn0014380, FBgn0015286, FBgn0015795, FBgn0016794, FBgn0017397, FBgn0023214, FBgn0026084, FBgn00273…
GO:0048856	anatomical structure development	1.0452155266446939E-12	FBgn0000157, FBgn0000308, FBgn0000370, FBgn0000479, FBgn0000578, FBgn0001291, FBgn0001308, FBgn0002576, FBgn0002968, FBgn0003328, FBgn0003514, FBgn0003944, FBgn0004055, FBgn0004635, FBgn0004907, FBgn0005612, FBgn0005630, FBgn0010415, FBgn0011224, FBgn0011661, FBgn0014011, FBgn0014141, FBgn0014380, FBgn0015286, FBgn0015795, FBgn0016794, FBgn0017397, FBgn0023214, FBgn0026084, FBgn0027363, FBgn00275…
GO:0048513	organ development	2.5713488807220167E-11	FBgn0000157, FBgn0000308, FBgn0000578, FBgn0001291, FBgn0001308, FBgn0002576, FBgn0002968, FBgn0003328, FBgn0003514, FBgn0003944, FBgn0004635, FBgn0004907, FBgn0005630, FBgn0011224, FBgn0011661, FBgn0014011, FBgn0014141, FBgn0015286, FBgn0015795, FBgn0016794, FBgn0017397, FBgn0023214, FBgn0026084, FBgn0027594, FBgn0027932, FBgn0031888, FBgn0035049, FBgn0041184, FBgn0086347, FBgn0259984, FBgn02609…
GO:0009887	organ morphogenesis	2.815888912339212E-11	FBgn0000157, FBgn0000308, FBgn0001291, FBgn0001308, FBgn0002576, FBgn0002968, FBgn0003514, FBgn0003944, FBgn0004635, FBgn0004907, FBgn0005630, FBgn0011224, FBgn0011661, FBgn0014011, FBgn0015286, FBgn0016794, FBgn0017397, FBgn0035049, FBgn0041184, FBgn0086347, FBgn0259984, FBgn0260934, FBgn0261458
GO:0048468	cell development	3.2226683949362207E-11	FBgn0000308, FBgn0000479, FBgn0000578, FBgn0001291, FBgn0001308, FBgn0002576, FBgn0002968, FBgn0003328, FBgn0003514, FBgn0004055, FBgn0004635, FBgn0004907, FBgn0005612, FBgn0005630, FBgn0010415, FBgn0011224, FBgn0011661, FBgn0014011, FBgn0014141, FBgn0014380, FBgn0015286, FBgn0017397, FBgn0023214, FBgn0034366, FBgn0041184, FBgn0086656, FBgn0259984, FBgn0260934, FBgn0261458, FBgn0262716
GO:0030182	neuron differentiation	3.5854818604315176E-11	FBgn0000308, FBgn0000479, FBgn0000578, FBgn0001291, FBgn0001308, FBgn0002576, FBgn0002968, FBgn0003328, FBgn0004055, FBgn0004635, FBgn0004907, FBgn0005612, FBgn0005630, FBgn0010415, FBgn0011661, FBgn0014011, FBgn0015286, FBgn0016794, FBgn0023214, FBgn0041184, FBgn0086656, FBgn0259984, FBgn0262716
GO:0030154	cell differentiation	9.906547850368699E-11	FBgn0000308, FBgn0000479, FBgn0000578, FBgn0001291, FBgn0001308, FBgn0002576, FBgn0002968, FBgn0003328, FBgn0003514, FBgn0003944, FBgn0004055, FBgn0004635, FBgn0004907, FBgn0005612, FBgn0005630, FBgn0010415, FBgn0011224, FBgn0011661, FBgn0014011, FBgn0014141, FBgn0014380, FBgn0015286, FBgn0016794, FBgn0017397, FBgn0023214, FBgn0034366, FBgn0041184, FBgn0086656, FBgn0259984, FBgn0260934, FBgn02614…
GO:0022008	neurogenesis	1.1119441088021393E-10	FBgn0000308, FBgn0000479, FBgn0000578, FBgn0001291, FBgn0001308, FBgn0002576, FBgn0002968, FBgn0003328, FBgn0004055, FBgn0004635, FBgn0004907, FBgn0005612, FBgn0005630, FBgn0010415, FBgn0011661, FBgn0014011, FBgn0015286, FBgn0016794, FBgn0017397, FBgn0023214, FBgn0041184, FBgn0086656, FBgn0259984, FBgn0262716
GO:0048869	cellular developmental process	1.439998020653873E-10	FBgn0000308, FBgn0000479, FBgn0000578, FBgn0001291, FBgn0001308, FBgn0002576, FBgn0002968, FBgn0003328, FBgn0003514, FBgn0003944, FBgn0004055, FBgn0004635, FBgn0004907, FBgn0005612, FBgn0005630, FBgn0010415, FBgn0011224, FBgn0011661, FBgn0014011, FBgn0014141, FBgn0014380, FBgn0015286, FBgn0016794, FBgn0017397, FBgn0023214, FBgn0034366, FBgn0041184, FBgn0085408, FBgn0086656, FBgn0259984, FBgn02609…
GO:0048699	generation of neurons	2.935961122344982E-10	FBgn0000308, FBgn0000479, FBgn0000578, FBgn0001291, FBgn0001308, FBgn0002576, FBgn0002968, FBgn0003328, FBgn0004055, FBgn0004635, FBgn0004907, FBgn0005612, FBgn0005630, FBgn0010415, FBgn0011661, FBgn0014011, FBgn0015286, FBgn0016794, FBgn0023214, FBgn0041184, FBgn0086656, FBgn0259984, FBgn0262716
GO:0009888	tissue development	3.3242244251311924E-10	FBgn0000308, FBgn0000578, FBgn0001291, FBgn0003328, FBgn0003514, FBgn0003944, FBgn0005630, FBgn0011661, FBgn0014011, FBgn0014141, FBgn0014380, FBgn0015286, FBgn0015795, FBgn0017397, FBgn0027594, FBgn0027932, FBgn0032731, FBgn0034366, FBgn0035049, FBgn0086347, FBgn0259984, FBgn0260934
GO:0009791	post-embryonic development	3.667660184491725E-10	FBgn0000308, FBgn0000370, FBgn0001291, FBgn0002576, FBgn0002968, FBgn0003514, FBgn0003944, FBgn0004635, FBgn0011224, FBgn0011661, FBgn0014141, FBgn0015795, FBgn0017397, FBgn0026084, FBgn0027594, FBgn0027932, FBgn0034366, FBgn0035049, FBgn0041184, FBgn0086347, FBgn0260934
GO:0007399	nervous system development	7.111634652724775E-10	FBgn0000308, FBgn0000479, FBgn0000578, FBgn0001291, FBgn0001308, FBgn0002576, FBgn0002968, FBgn0003328, FBgn0004055, FBgn0004635, FBgn0004907, FBgn0005612, FBgn0005630, FBgn0010415, FBgn0011661, FBgn0014011, FBgn0015286, FBgn0016794, FBgn0017397, FBgn0023214, FBgn0026084, FBgn0041184, FBgn0086656, FBgn0259984, FBgn0260934, FBgn0262716
GO:0032989	cellular component morphogenesis	7.16654048499627E-10	FBgn0000308, FBgn0000479, FBgn0000578, FBgn0001291, FBgn0001308, FBgn0002968, FBgn0003328, FBgn0003514, FBgn0004055, FBgn0004635, FBgn0005612, FBgn0005630, FBgn0010415, FBgn0014011, FBgn0014380, FBgn0015286, FBgn0017397, FBgn0085408, FBgn0086656, FBgn0259984, FBgn0260934, FBgn0261458, FBgn0262716
GO:0048477	oogenesis	9.247528601533493E-10	FBgn0000308, FBgn0000479, FBgn0000578, FBgn0001291, FBgn0001308, FBgn0002576, FBgn0003514, FBgn0004635, FBgn0004907, FBgn0005630, FBgn0011224, FBgn0011661, FBgn0014011, FBgn0014141, FBgn0014380, FBgn0015286, FBgn0259984, FBgn0260934, FBgn0261458, FBgn0262716
GO:0007292	female gamete generation	1.2184099474460148E-9	FBgn0000308, FBgn0000479, FBgn0000578, FBgn0001291, FBgn0001308, FBgn0002576, FBgn0003514, FBgn0004635, FBgn0004907, FBgn0005630, FBgn0011224, FBgn0011661, FBgn0014011, FBgn0014141, FBgn0014380, FBgn0015286, FBgn0259984, FBgn0260934, FBgn0261458, FBgn0262716
GO:0000902	cell morphogenesis	1.7693075654137512E-9	FBgn0000308, FBgn0000479, FBgn0000578, FBgn0001308, FBgn0002968, FBgn0003328, FBgn0003514, FBgn0004055, FBgn0004635, FBgn0005612, FBgn0005630, FBgn0010415, FBgn0014011, FBgn0014380, FBgn0015286, FBgn0085408, FBgn0086656, FBgn0259984, FBgn0260934, FBgn0261458, FBgn0262716
GO:0032501	multicellular organismal process	2.0003645923614045E-9	FBgn0000157, FBgn0000253, FBgn0000308, FBgn0000370, FBgn0000479, FBgn0000578, FBgn0001291, FBgn0001308, FBgn0002576, FBgn0002968, FBgn0003328, FBgn0003514, FBgn0003867, FBgn0003944, FBgn0004055, FBgn0004635, FBgn0004907, FBgn0005612, FBgn0005630, FBgn0010415, FBgn0011224, FBgn0011661, FBgn0014011, FBgn0014141, FBgn0014380, FBgn0015286, FBgn0015795, FBgn0016794, FBgn0017397, FBgn0023214, FBgn00260…
GO:0002376	immune system process	2.3487223134097823E-9	FBgn0001291, FBgn0002576, FBgn0002968, FBgn0005630, FBgn0014011, FBgn0014141, FBgn0015286, FBgn0016794, FBgn0027932, FBgn0031888, FBgn0034366, FBgn0036448, FBgn0043841, FBgn0259984, FBgn0260934
GO:0009886	post-embryonic morphogenesis	3.1606526622686418E-9	FBgn0000308, FBgn0001291, FBgn0002968, FBgn0003514, FBgn0003944, FBgn0004635, FBgn0011224, FBgn0011661, FBgn0015795, FBgn0017397, FBgn0026084, FBgn0027594, FBgn0027932, FBgn0034366, FBgn0035049, FBgn0041184, FBgn0086347, FBgn0260934
GO:0007552	metamorphosis	4.7956877202227934E-9	FBgn0000308, FBgn0000370, FBgn0001291, FBgn0002968, FBgn0003514, FBgn0003944, FBgn0004635, FBgn0011224, FBgn0011661, FBgn0015795, FBgn0017397, FBgn0027594, FBgn0027932, FBgn0034366, FBgn0035049, FBgn0041184, FBgn0086347, FBgn0260934
GO:0065007	biological regulation	6.013145027181144E-9	FBgn0000157, FBgn0000253, FBgn0000308, FBgn0000370, FBgn0000479, FBgn0000578, FBgn0001291, FBgn0001308, FBgn0002576, FBgn0002968, FBgn0003514, FBgn0003867, FBgn0003944, FBgn0004635, FBgn0004907, FBgn0005612, FBgn0005630, FBgn0011224, FBgn0011661, FBgn0014011, FBgn0014141, FBgn0014380, FBgn0015286, FBgn0015795, FBgn0016794, FBgn0017397, FBgn0023214, FBgn0024321, FBgn0026378, FBgn0027363, FBgn00275…
GO:0002165	instar larval or pupal development	7.031028805202631E-9	FBgn0000308, FBgn0000370, FBgn0001291, FBgn0002968, FBgn0003514, FBgn0003944, FBgn0004635, FBgn0011224, FBgn0011661, FBgn0015795, FBgn0017397, FBgn0026084, FBgn0027594, FBgn0027932, FBgn0034366, FBgn0035049, FBgn0041184, FBgn0086347, FBgn0260934
GO:0009790	embryo development	9.00987471580226E-9	FBgn0000308, FBgn0000578, FBgn0001291, FBgn0001308, FBgn0002576, FBgn0003328, FBgn0003514, FBgn0003867, FBgn0003944, FBgn0004907, FBgn0011661, FBgn0014011, FBgn0015286, FBgn0016794, FBgn0017397, FBgn0023214, FBgn0031888, FBgn0033494, FBgn0260934, FBgn0262716
GO:0048707	instar larval or pupal morphogenesis	1.5454257906006604E-8	FBgn0000308, FBgn0001291, FBgn0002968, FBgn0003514, FBgn0003944, FBgn0004635, FBgn0011224, FBgn0011661, FBgn0015795, FBgn0017397, FBgn0027594, FBgn0027932, FBgn0034366, FBgn0035049, FBgn0041184, FBgn0086347, FBgn0260934
GO:0050789	regulation of biological process	1.5965236998968387E-8	FBgn0000157, FBgn0000253, FBgn0000370, FBgn0000479, FBgn0000578, FBgn0001291, FBgn0001308, FBgn0002576, FBgn0002968, FBgn0003514, FBgn0003867, FBgn0003944, FBgn0004635, FBgn0004907, FBgn0005612, FBgn0005630, FBgn0011224, FBgn0011661, FBgn0014011, FBgn0014141, FBgn0014380, FBgn0015286, FBgn0015795, FBgn0016794, FBgn0017397, FBgn0023214, FBgn0024321, FBgn0027363, FBgn0027594, FBgn0027932, FBgn00289…
GO:0040011	locomotion	1.8065669728355517E-8	FBgn0000308, FBgn0000578, FBgn0001308, FBgn0003328, FBgn0003514, FBgn0004055, FBgn0005630, FBgn0010415, FBgn0014011, FBgn0014380, FBgn0015286, FBgn0017397, FBgn0027363, FBgn0031888, FBgn0052423, FBgn0085408, FBgn0259984, FBgn0260934
GO:0003006	developmental process involved in reproduction	4.108959576385074E-8	FBgn0000157, FBgn0000308, FBgn0000578, FBgn0001291, FBgn0001308, FBgn0002576, FBgn0003514, FBgn0004635, FBgn0004907, FBgn0011224, FBgn0011661, FBgn0014011, FBgn0014141, FBgn0014380, FBgn0015286, FBgn0086347, FBgn0259984, FBgn0260934, FBgn0261458
GO:0048666	neuron development	4.2706143068199296E-8	FBgn0000308, FBgn0000479, FBgn0000578, FBgn0001308, FBgn0002576, FBgn0002968, FBgn0003328, FBgn0004055, FBgn0004635, FBgn0005612, FBgn0005630, FBgn0010415, FBgn0011661, FBgn0014011, FBgn0023214, FBgn0086656, FBgn0259984, FBgn0262716
GO:0007389	pattern specification process	4.5762483845165665E-8	FBgn0000157, FBgn0000308, FBgn0001308, FBgn0002576, FBgn0003514, FBgn0003867, FBgn0003944, FBgn0004635, FBgn0004907, FBgn0011224, FBgn0011661, FBgn0014011, FBgn0016794, FBgn0023214, FBgn0027594, FBgn0086347, FBgn0260934, FBgn0261458
GO:0048569	post-embryonic organ development	6.776587447157477E-8	FBgn0000308, FBgn0001291, FBgn0002576, FBgn0002968, FBgn0003514, FBgn0003944, FBgn0004635, FBgn0011224, FBgn0011661, FBgn0014141, FBgn0017397, FBgn0035049, FBgn0041184, FBgn0086347, FBgn0260934
GO:0046530	photoreceptor cell differentiation	7.595187572309222E-8	FBgn0001291, FBgn0001308, FBgn0002576, FBgn0004907, FBgn0005630, FBgn0011661, FBgn0014011, FBgn0015286, FBgn0016794, FBgn0023214, FBgn0041184
GO:0050896	response to stimulus	8.876020931618935E-8	FBgn0000253, FBgn0000308, FBgn0000479, FBgn0000578, FBgn0001291, FBgn0001308, FBgn0002576, FBgn0002968, FBgn0003328, FBgn0003867, FBgn0004055, FBgn0004635, FBgn0004907, FBgn0005630, FBgn0010415, FBgn0011224, FBgn0011661, FBgn0014011, FBgn0014141, FBgn0014380, FBgn0015286, FBgn0015795, FBgn0016794, FBgn0023214, FBgn0027363, FBgn0027594, FBgn0027932, FBgn0030869, FBgn0031888, FBgn0034366, FBgn00350…
GO:0016477	cell migration	1.0833775226574948E-7	FBgn0000578, FBgn0003328, FBgn0003514, FBgn0014011, FBgn0014380, FBgn0015286, FBgn0017397, FBgn0027363, FBgn0031888, FBgn0085408, FBgn0259984, FBgn0260934
GO:0048610	cellular process involved in reproduction	1.639535577590081E-7	FBgn0000308, FBgn0000578, FBgn0001291, FBgn0001308, FBgn0003514, FBgn0004635, FBgn0004907, FBgn0005630, FBgn0011224, FBgn0011661, FBgn0014011, FBgn0014141, FBgn0014380, FBgn0015286, FBgn0259984, FBgn0260934, FBgn0261458, FBgn0262716
GO:0048870	cell motility	1.890516043986293E-7	FBgn0000578, FBgn0003328, FBgn0003514, FBgn0014011, FBgn0014380, FBgn0015286, FBgn0017397, FBgn0027363, FBgn0031888, FBgn0085408, FBgn0259984, FBgn0260934
GO:0001754	eye photoreceptor cell differentiation	2.3081009435671092E-7	FBgn0001291, FBgn0001308, FBgn0002576, FBgn0004907, FBgn0005630, FBgn0011661, FBgn0014011, FBgn0015286, FBgn0016794, FBgn0041184
GO:0007409	axonogenesis	2.6062664482527905E-7	FBgn0000308, FBgn0000479, FBgn0000578, FBgn0001308, FBgn0002968, FBgn0003328, FBgn0004055, FBgn0004635, FBgn0005630, FBgn0010415, FBgn0014011, FBgn0259984, FBgn0262716
GO:0051674	localization of cell	2.7396831698318417E-7	FBgn0000578, FBgn0003328, FBgn0003514, FBgn0014011, FBgn0014380, FBgn0015286, FBgn0017397, FBgn0027363, FBgn0031888, FBgn0085408, FBgn0259984, FBgn0260934
GO:0007444	imaginal disc development	2.843663865028021E-7	FBgn0000157, FBgn0000308, FBgn0001291, FBgn0002576, FBgn0002968, FBgn0003514, FBgn0003944, FBgn0004635, FBgn0011224, FBgn0011661, FBgn0017397, FBgn0027594, FBgn0035049, FBgn0041184, FBgn0086347, FBgn0260934, FBgn0261458
GO:0007276	gamete generation	3.001663832459846E-7	FBgn0000308, FBgn0000479, FBgn0000578, FBgn0001291, FBgn0001308, FBgn0002576, FBgn0003514, FBgn0004635, FBgn0004907, FBgn0005630, FBgn0011224, FBgn0011661, FBgn0014011, FBgn0014141, FBgn0014380, FBgn0015286, FBgn0259984, FBgn0260934, FBgn0261458, FBgn0262716
GO:0030030	cell projection organization	3.030253322126803E-7	FBgn0000308, FBgn0000479, FBgn0000578, FBgn0001308, FBgn0002968, FBgn0003328, FBgn0003514, FBgn0004055, FBgn0004635, FBgn0005612, FBgn0005630, FBgn0010415, FBgn0014011, FBgn0086656, FBgn0259984, FBgn0260934, FBgn0262716
GO:0021700	developmental maturation	3.748984910164768E-7	FBgn0000308, FBgn0001308, FBgn0002968, FBgn0004907, FBgn0005612, FBgn0011224, FBgn0011661, FBgn0014011, FBgn0260934, FBgn0261458
GO:0050794	regulation of cellular process	3.7799309676702255E-7	FBgn0000157, FBgn0000253, FBgn0000370, FBgn0000479, FBgn0000578, FBgn0001291, FBgn0001308, FBgn0002576, FBgn0002968, FBgn0003514, FBgn0003867, FBgn0003944, FBgn0004635, FBgn0004907, FBgn0005612, FBgn0005630, FBgn0011224, FBgn0011661, FBgn0014011, FBgn0014141, FBgn0014380, FBgn0015286, FBgn0015795, FBgn0016794, FBgn0017397, FBgn0023214, FBgn0024321, FBgn0027363, FBgn0027932, FBgn0028985, FBgn00308…
GO:0022414	reproductive process	3.8594176683920067E-7	FBgn0000157, FBgn0000308, FBgn0000479, FBgn0000578, FBgn0001291, FBgn0001308, FBgn0002576, FBgn0003514, FBgn0004635, FBgn0004907, FBgn0005630, FBgn0011224, FBgn0011661, FBgn0014011, FBgn0014141, FBgn0014380, FBgn0015286, FBgn0086347, FBgn0259984, FBgn0260934, FBgn0261458, FBgn0262716
GO:0019953	sexual reproduction	4.192718968820014E-7	FBgn0000308, FBgn0000479, FBgn0000578, FBgn0001291, FBgn0001308, FBgn0002576, FBgn0003514, FBgn0004635, FBgn0004907, FBgn0005630, FBgn0011224, FBgn0011661, FBgn0014011, FBgn0014141, FBgn0014380, FBgn0015286, FBgn0259984, FBgn0260934, FBgn0261458, FBgn0262716
GO:0016325	oocyte microtubule cytoskeleton organization	4.634774681216905E-7	FBgn0001308, FBgn0004907, FBgn0011224, FBgn0014011, FBgn0260934, FBgn0261458
GO:0023052	signaling	4.7110994673462956E-7	FBgn0000253, FBgn0000479, FBgn0001291, FBgn0001308, FBgn0002576, FBgn0002968, FBgn0003867, FBgn0004635, FBgn0004907, FBgn0011224, FBgn0011661, FBgn0014011, FBgn0014380, FBgn0015286, FBgn0015795, FBgn0016794, FBgn0017397, FBgn0023214, FBgn0026378, FBgn0027363, FBgn0027932, FBgn0030869, FBgn0031888, FBgn0036448, FBgn0037166, FBgn0040918, FBgn0041184, FBgn0259984, FBgn0260934
GO:0048812	neuron projection morphogenesis	4.784674936940618E-7	FBgn0000308, FBgn0000479, FBgn0000578, FBgn0001308, FBgn0002968, FBgn0003328, FBgn0004055, FBgn0004635, FBgn0005612, FBgn0005630, FBgn0010415, FBgn0014011, FBgn0086656, FBgn0259984, FBgn0262716
GO:0006928	cellular component movement	5.258009621071263E-7	FBgn0000578, FBgn0003328, FBgn0003514, FBgn0014011, FBgn0014380, FBgn0015286, FBgn0017397, FBgn0027363, FBgn0031888, FBgn0085408, FBgn0259984, FBgn0260934
GO:0016043	cellular component organization	5.370115961830625E-7	FBgn0000253, FBgn0000308, FBgn0000479, FBgn0000578, FBgn0001291, FBgn0001308, FBgn0002968, FBgn0003328, FBgn0003514, FBgn0004055, FBgn0004635, FBgn0004907, FBgn0005612, FBgn0005630, FBgn0010415, FBgn0011224, FBgn0011661, FBgn0014011, FBgn0014141, FBgn0014380, FBgn0015286, FBgn0015795, FBgn0017397, FBgn0026084, FBgn0027363, FBgn0027594, FBgn0028341, FBgn0035049, FBgn0036448, FBgn0037012, FBgn00854…
GO:0031175	neuron projection development	5.514381974352589E-7	FBgn0000308, FBgn0000479, FBgn0000578, FBgn0001308, FBgn0002968, FBgn0003328, FBgn0004055, FBgn0004635, FBgn0005612, FBgn0005630, FBgn0010415, FBgn0014011, FBgn0086656, FBgn0259984, FBgn0262716
GO:0048667	cell morphogenesis involved in neuron differentiation	5.514381974352589E-7	FBgn0000308, FBgn0000479, FBgn0000578, FBgn0001308, FBgn0002968, FBgn0003328, FBgn0004055, FBgn0004635, FBgn0005612, FBgn0005630, FBgn0010415, FBgn0014011, FBgn0086656, FBgn0259984, FBgn0262716
GO:0048729	tissue morphogenesis	6.312572699892095E-7	FBgn0000308, FBgn0000578, FBgn0001291, FBgn0003328, FBgn0003514, FBgn0003944, FBgn0005630, FBgn0011661, FBgn0014011, FBgn0014141, FBgn0015286, FBgn0017397, FBgn0260934
GO:0007300	ovarian nurse cell to oocyte transport	6.618242654616927E-7	FBgn0000308, FBgn0000578, FBgn0001308, FBgn0003514, FBgn0014141, FBgn0262716
GO:0048732	gland development	7.131383851058038E-7	FBgn0002576, FBgn0003328, FBgn0004635, FBgn0014011, FBgn0014141, FBgn0015795, FBgn0027594, FBgn0027932, FBgn0031888, FBgn0035049, FBgn0259984
GO:0008103	oocyte microtubule cytoskeleton polarization	9.15818545319746E-7	FBgn0001308, FBgn0004907, FBgn0011224, FBgn0014011, FBgn0261458
GO:0065008	regulation of biological quality	9.174620962293881E-7	FBgn0000308, FBgn0000479, FBgn0000578, FBgn0001308, FBgn0002968, FBgn0003514, FBgn0004635, FBgn0004907, FBgn0011661, FBgn0014011, FBgn0014380, FBgn0017397, FBgn0026378, FBgn0027363, FBgn0028985, FBgn0033494, FBgn0035049, FBgn0259984, FBgn0260934, FBgn0261458, FBgn0262716
GO:0007165	signal transduction	9.515616683687062E-7	FBgn0000253, FBgn0000479, FBgn0001291, FBgn0002576, FBgn0002968, FBgn0003867, FBgn0004635, FBgn0004907, FBgn0011224, FBgn0011661, FBgn0014011, FBgn0014380, FBgn0015286, FBgn0015795, FBgn0016794, FBgn0023214, FBgn0027363, FBgn0027932, FBgn0030869, FBgn0031888, FBgn0036448, FBgn0037166, FBgn0040918, FBgn0041184, FBgn0259984, FBgn0260934
GO:0000904	cell morphogenesis involved in differentiation	1.0207570165757744E-6	FBgn0000308, FBgn0000479, FBgn0000578, FBgn0001308, FBgn0002968, FBgn0003328, FBgn0004055, FBgn0004635, FBgn0005612, FBgn0005630, FBgn0010415, FBgn0014011, FBgn0086656, FBgn0259984, FBgn0262716
GO:0071840	cellular component organization or biogenesis	1.107503683472819E-6	FBgn0000253, FBgn0000308, FBgn0000479, FBgn0000578, FBgn0001291, FBgn0001308, FBgn0002968, FBgn0003328, FBgn0003514, FBgn0004055, FBgn0004635, FBgn0004907, FBgn0005612, FBgn0005630, FBgn0010415, FBgn0011224, FBgn0011661, FBgn0014011, FBgn0014141, FBgn0014380, FBgn0015286, FBgn0015795, FBgn0017397, FBgn0026084, FBgn0027363, FBgn0027594, FBgn0028341, FBgn0035049, FBgn0036448, FBgn0037012, FBgn00854…
GO:0030951	establishment or maintenance of microtubule cytoskeleton polarity	1.2678718046994495E-6	FBgn0001308, FBgn0004907, FBgn0011224, FBgn0014011, FBgn0260934, FBgn0261458
GO:0007560	imaginal disc morphogenesis	1.3643149850989807E-6	FBgn0000308, FBgn0001291, FBgn0002968, FBgn0003514, FBgn0003944, FBgn0004635, FBgn0011224, FBgn0011661, FBgn0017397, FBgn0035049, FBgn0041184, FBgn0086347, FBgn0260934
GO:0048563	post-embryonic organ morphogenesis	1.3643149850989807E-6	FBgn0000308, FBgn0001291, FBgn0002968, FBgn0003514, FBgn0003944, FBgn0004635, FBgn0011224, FBgn0011661, FBgn0017397, FBgn0035049, FBgn0041184, FBgn0086347, FBgn0260934
GO:0000003	reproduction	1.4574690846821187E-6	FBgn0000157, FBgn0000308, FBgn0000479, FBgn0000578, FBgn0001291, FBgn0001308, FBgn0002576, FBgn0003514, FBgn0004635, FBgn0004907, FBgn0005630, FBgn0011224, FBgn0011661, FBgn0014011, FBgn0014141, FBgn0014380, FBgn0015286, FBgn0086347, FBgn0259984, FBgn0260934, FBgn0261458, FBgn0262716
GO:0030952	establishment or maintenance of cytoskeleton polarity	1.4747667550306078E-6	FBgn0001308, FBgn0004907, FBgn0011224, FBgn0014011, FBgn0260934, FBgn0261458
GO:0048858	cell projection morphogenesis	1.5089600079509988E-6	FBgn0000308, FBgn0000479, FBgn0000578, FBgn0001308, FBgn0002968, FBgn0003328, FBgn0004055, FBgn0004635, FBgn0005612, FBgn0005630, FBgn0010415, FBgn0014011, FBgn0086656, FBgn0259984, FBgn0262716
GO:0032990	cell part morphogenesis	1.5578748944761913E-6	FBgn0000308, FBgn0000479, FBgn0000578, FBgn0001308, FBgn0002968, FBgn0003328, FBgn0004055, FBgn0004635, FBgn0005612, FBgn0005630, FBgn0010415, FBgn0014011, FBgn0086656, FBgn0259984, FBgn0262716
GO:0048609	multicellular organismal reproductive process	1.6439979293771015E-6	FBgn0000308, FBgn0000479, FBgn0000578, FBgn0001291, FBgn0001308, FBgn0002576, FBgn0003514, FBgn0004635, FBgn0004907, FBgn0005630, FBgn0011224, FBgn0011661, FBgn0014011, FBgn0014141, FBgn0014380, FBgn0015286, FBgn0259984, FBgn0260934, FBgn0261458, FBgn0262716
GO:0001751	compound eye photoreceptor cell differentiation	1.8262926357399932E-6	FBgn0001291, FBgn0002576, FBgn0004907, FBgn0005630, FBgn0011661, FBgn0014011, FBgn0015286, FBgn0016794, FBgn0041184
GO:0048469	cell maturation	1.8262926357399932E-6	FBgn0000308, FBgn0001308, FBgn0004907, FBgn0005612, FBgn0011224, FBgn0011661, FBgn0014011, FBgn0260934, FBgn0261458
GO:0007163	establishment or maintenance of cell polarity	1.929493511772376E-6	FBgn0001291, FBgn0001308, FBgn0004907, FBgn0005630, FBgn0011224, FBgn0011661, FBgn0014011, FBgn0015286, FBgn0260934, FBgn0261458
GO:0040007	growth	2.4827781328053954E-6	FBgn0000479, FBgn0001291, FBgn0002968, FBgn0003514, FBgn0003944, FBgn0014011, FBgn0015795, FBgn0027594, FBgn0035049, FBgn0086656, FBgn0259984, FBgn0260934
GO:0007010	cytoskeleton organization	3.0524374287804837E-6	FBgn0000253, FBgn0000308, FBgn0000578, FBgn0001308, FBgn0003514, FBgn0004907, FBgn0011224, FBgn0011661, FBgn0014011, FBgn0014141, FBgn0017397, FBgn0026084, FBgn0036448, FBgn0037012, FBgn0260934, FBgn0261458, FBgn0262716
GO:0009798	axis specification	3.4493621072311932E-6	FBgn0000308, FBgn0001308, FBgn0003867, FBgn0004907, FBgn0011224, FBgn0011661, FBgn0014011, FBgn0016794, FBgn0260934, FBgn0261458
GO:0030036	actin cytoskeleton organization	3.6287906079677354E-6	FBgn0000308, FBgn0000578, FBgn0003514, FBgn0011661, FBgn0014011, FBgn0014141, FBgn0017397, FBgn0260934, FBgn0261458, FBgn0262716
GO:0007309	oocyte axis specification	4.199566916606823E-6	FBgn0000308, FBgn0001308, FBgn0004907, FBgn0011224, FBgn0011661, FBgn0014011, FBgn0260934, FBgn0261458
GO:0030029	actin filament-based process	4.2166807494682425E-6	FBgn0000308, FBgn0000578, FBgn0003514, FBgn0011661, FBgn0014011, FBgn0014141, FBgn0017397, FBgn0260934, FBgn0261458, FBgn0262716
GO:0007308	oocyte construction	5.544891876079262E-6	FBgn0000308, FBgn0001308, FBgn0004907, FBgn0011224, FBgn0011661, FBgn0014011, FBgn0260934, FBgn0261458
GO:0032504	multicellular organism reproduction	6.064310393835012E-6	FBgn0000308, FBgn0000479, FBgn0000578, FBgn0001291, FBgn0001308, FBgn0002576, FBgn0003514, FBgn0004635, FBgn0004907, FBgn0005630, FBgn0011224, FBgn0011661, FBgn0014011, FBgn0014141, FBgn0014380, FBgn0015286, FBgn0259984, FBgn0260934, FBgn0261458, FBgn0262716
GO:0009952	anterior/posterior pattern formation	7.173048998635418E-6	FBgn0000308, FBgn0001308, FBgn0003514, FBgn0003867, FBgn0003944, FBgn0011661, FBgn0014011, FBgn0016794, FBgn0260934
GO:0048599	oocyte development	8.238100672666267E-6	FBgn0000308, FBgn0001308, FBgn0004907, FBgn0011224, FBgn0011661, FBgn0014011, FBgn0260934, FBgn0261458
GO:0048589	developmental growth	8.421830341946694E-6	FBgn0000479, FBgn0001291, FBgn0002968, FBgn0003514, FBgn0003944, FBgn0014011, FBgn0035049, FBgn0259984, FBgn0260934
GO:0060560	developmental growth involved in morphogenesis	8.613296200255689E-6	FBgn0000479, FBgn0002968, FBgn0003514, FBgn0014011, FBgn0035049, FBgn0259984
