# Supplementary material for: dJun and Vri/dNFIL3 Are Major Regulators of Cardiac Aging in Drosophila
Source: PLoS Genet. 2012 Nov 29;8(11):e1003081. doi: 10.1371/journal.pgen.1003081 (PMC3510041; doi:10.1371/journal.pgen.1003081)
Supplement: Table S11 — (Related to Figure 2, Figure 3, Figure S3, Figure S4.) Analysis of evolution of heart parameters as a function of age. For each different couple of conditions related to Figure 2, Figure 3, and Figures S3 and S4 (columns 2 and 3), we performed a linear fit of the data and analyzed the statistical significance between the slope of the two curves by the method of Zar [40]. The slopes of the fitted curves for the heart period and the P-value for the null hypothesis of similar slopes are reported in columns 4, 5 and 6 respectively. Similar data is reported in columns 7, 8 and 9 for the analysis of the Arrhythmicity Index. P-values corresponding to significant differences between the slopes are outlined in grey. To allow comparisons between all the experiments, the data presented here correspond to analysis performed for ages greater or equal to 10 days. When data for 3 day old flies were available (Figure 3C and 3E) additional analysis were performed and provided similar conclusions for the significance of slope differences. (XLSX) [file pgen.1003081.s017.xlsx]

## Sheet: Table S11
Table S11 (related to Fig 2, 3, S3, S4): Analysis of evolution of heart parameters as a function of age.
			Heart period			Arrhymicity index
Refers to	Condition 1	Condition 2	Slope1	Slope2	Pvalue	Slope1	Slope2	Pvalue
Figure 2C	+	Cat-IR	2,22 ± 0,21	5,76 ± 1,20	P<0.0001	0,00663 ± 0,00087	0,0262 ± 0,0101	P=0.0012
Figure 2D	+	Cat-OE	2,30 ± 0,20	1,09 ± 0,20	P=0.00011	0,00622 ± 0,00096	0,00430 ± 0,00144	P=0.25
Figure 2E	-EUK8	+EUK8	2,67 ± 0,36	1,25 ± 0,44	P=0.021	0,00851 ± 0,00166	-0,00425 ± 0,00164	P<0.0001
Figure 3C	+	jra-IR	2,35 ± 0,27	1,36 ± 0,29	P=0.035	0,00389 ± 0,00136	0,00327 ± 0,00096	P=0.78
Figure 3D	+	vri-IR	2,35 ± 0,27	1,18 ± 0,18	P=0.00037	0,00389 ± 0,00136	0,00106 ± 0,00065	P=0.066
Figure 3E	+	vri-OE	2,35 ± 0,27	10,8 ± 2,09	P<0.0001	0,00389 ± 0,00136	0,00296 ± 0,00243	P=0.77
Figure S3A	+	luci	2,30 ± 0,20	2,29 ± 0,44	P=0.97	0,00622 ± 0,00096	0,00869 ± 0,00199	P=0.24
Figure S3A	+	sgs1-IR	2,29 ± 0,20	2,57 ± 0,26	P=0.38	0,00622 ± 0,00096	0,00414 ± 0,00124	P=0.18
Figure S3B	RU100	RU20	2,54 ± 0,26	2,20 ± 0,39	P=0.51	0,00414 ± 0,00124	0,00684 ± 0,00244	P=0.31
Figure S4A	+	CatB-OE	2,30 ± 0,20	0,95 ± 0,21	P<0.0001	0,00622 ± 0,00096	0,00221 ± 0,00113	P=0.0086
Figure S4B		SOD1-IR	2,05 ± 0,33	3,22 ± 0,49	P=0.057	0,00620 ± 0,00121	0,0109 ± 0,00128	P=0.010
Figure S4C	+	SOD1-OE	2,05 ± 0,33	2,04 ± 0,33	P=0.99	0,00620 ± 0,00121	0,00573 ± 0,00116	P=0.78
