# Supplementary material for: dJun and Vri/dNFIL3 Are Major Regulators of Cardiac Aging in Drosophila
Source: PLoS Genet. 2012 Nov 29;8(11):e1003081. doi: 10.1371/journal.pgen.1003081 (PMC3510041; doi:10.1371/journal.pgen.1003081)
Supplement: Table S12 — (Related to Table 2.) Genes differentially expressed between Catalase knockdown and Gain of Function. Differentially expressed genes between HandGS/UAS>Cat-IR and HandGS/UAS>Cat cardiac tubes from 40 days old flies fed on RU486 containing food are listed. FlyBase unique identifier (FB ID), gene symbol and computer gene numbers (annotation ID) are indicated. For each gene, the mean value of the fold change (<FC>) and the corrected P value, as calculated using Rank Product software (see Experimental procedure) are indicated. Clusters of genes induced or repressed in Catalase knockdown compared to Gain of Function are shown. (XLSX) [file pgen.1003081.s018.xlsx]

## Sheet: Table S12
Table S12 : Genes deregulated at 40 days upon Catalase activity manipulations
Set of genes whose expression is induced in Catalase							Set of genes whose expression is repressed in Catalase
knockdown compared to Catalase overexpression							knockdown compared to Catalase overexpression
FB-ID	annotation_ID	Symbol	<FC>	Corrected Pval (min)			FB-ID	annotation_ID	Symbol	<FC>	Corrected Pval (min)
FBgn0003965	CG2155	v	140.962	1.18015356E-4			FBgn0085353	CG34324	CG34324	0.00783894	0.0
FBgn0029766	CG15784	CG15784	87.29	1.6576203E-4			FBgn0040687	CG14645	CG14645	0.0101225	0
FBgn0085256	CG34227	CG34227	85.9649	0.0			FBgn0036203	CG6004	Muc68D	0.0233911	0.0
FBgn0032638	CG6639	CG6639	27.9851	3.2026306E-4			FBgn0085249	CG34220	CG34220	0.0270059	2.2522015E-7
FBgn0044810	CG31193	TotX	26.299	7.432265E-4			FBgn0004427	CG9118	LysD	0.03089	0.0
FBgn0044812	CG31508	TotC	25.9568	4.729623E-6			FBgn0036833	CG3819	CG3819	0.0310713	2.2522015E-7
FBgn0043530	CG30473	Obp51a	22.0209	4.7679106E-4			FBgn0004426	CG9111	LysC	0.0326187	2.2522015E-7
FBgn0053470	CG33470	CG33470	19.991	2.3445417E-4			FBgn0034871	CG3906	CG3906	0.0328914	6.7566043E-7
FBgn0030827	CG18258	CG18258	14.9712	4.7679106E-4			FBgn0030929	CG15043	CG15043	0.0365623	9.008806E-7
FBgn0039521	CG5402	CG5402	14.6536	8.107926E-6			FBgn0034295	CG10911	CG10911	0.0409506	2.7026417E-6
FBgn0034517	CG18066	Cpr57A	14.447	1.6058197E-4			FBgn0040060	CG6457	yip7	0.0410062	6.7566043E-7
FBgn0028396	CG31509	TotA	14.3343	7.2070447E-6			FBgn0036419	CG13482	CG13482	0.0422526	1.5765411E-6
FBgn0036970	CG6289	Spn77Bc	14.2182	2.761199E-4			FBgn0034296	CG10912	CG10912	0.0436712	6.5313843E-6
FBgn0250832	CG33495	Dup99B	13.8695	8.3106235E-5			FBgn0037724	CG9434	Fst	0.0441932	9.459246E-6
FBgn0040503	CG7763	CG7763	13.508	5.0899755E-5			FBgn0032144	CG17633	CG17633	0.0450755	1.1261008E-6
FBgn0250841	CG17242	CG17242	13.0533	4.837729E-4			FBgn0036766	CG5506	CG5506	0.0462973	1.39636495E-5
FBgn0036969	CG6663	Spn77Bb	12.9129	9.459246E-6			FBgn0036091	CG18628	CG18628	0.0473036	2.2522015E-7
FBgn0031701	CG14027	TotM	11.9947	2.7116507E-4			FBgn0020906	CG8867	Jon25Bi	0.0476277	1.39636495E-5
FBgn0031970	CG7227	CG7227	11.3964	9.6169E-5			FBgn0000079	CG18730	Amy-p	0.0486506	5.4052834E-6
FBgn0036467	CG12310	CG12310	11.1042	5.668791E-4			FBgn0033826	CG4734	CG4734	0.0488911	1.0585347E-5
FBgn0032639	CG18563	CG18563	11.0868	7.062904E-4			FBgn0039342	CG5107	CG5107	0.0518236	8.558366E-6
FBgn0085320	CG34291	CG34291	10.8985	8.783586E-6			FBgn0036024	CG18180	CG18180	0.0538519	8.107926E-6
FBgn0037004	CG17637	CG17637	10.6826	4.9097995E-5			FBgn0003356	CG31034	Jon99Cii	0.05559	2.0495034E-5
FBgn0000094	CG1361	Anp	10.4961	2.2522015E-7			FBgn0033774	CG12374	CG12374	0.0590439	2.1846356E-5
FBgn0042173	CG18853	CG18853	10.4354	3.3107364E-5			FBgn0010041	CG12242	GstD5	0.0594667	0.0
FBgn0010381	CG10810	Drs	8.77742	8.283597E-4			FBgn0028950	CG15255	CG15255	0.0595035	3.9638748E-5
FBgn0050091	CG30091	CG30091	8.44672	3.8400033E-4			FBgn0036023	CG18179	CG18179	0.0610678	4.9323215E-5
FBgn0031184	CG14615	CG14615	8.37103	6.621473E-5			FBgn0050045	CG30045	Cpr49Aa	0.0611157	2.2522015E-6
FBgn0000276	CG1365	CecA1	8.28082	1.2724938E-4			FBgn0034664	CG4377	CG4377	0.0613931	4.0990068E-5
FBgn0035434	CG10812	dro5	8.15454	2.5855273E-4			FBgn0036422	CG3868	CG3868	0.062318	7.9502715E-5
FBgn0038818	CG4058	Nep4	8.14299	9.594379E-5			FBgn0033788	CG13323	CG13323	0.0663021	4.391793E-5
FBgn0030595	CG14406	CG14406	8.13892	4.6823273E-4			FBgn0039777	CG2229	Jon99Fii	0.069137	6.283642E-5
FBgn0001112	CG1152	Gld	8.092	3.8219857E-4			FBgn0035667	CG10475	Jon65Ai	0.0695904	7.9953155E-5
FBgn0037003	CG18281	CG18281	7.83693	1.2995202E-4			FBgn0034289	CG10910	CG10910	0.070383	6.351208E-5
FBgn0003082	CG11205	phr	7.68148	2.0359902E-4			FBgn0035926	CG5804	CG5804	0.071263	1.37384295E-5
FBgn0050098	CG30098	CG30098	7.67905	4.8985385E-4			FBgn0039474	CG6283	CG6283	0.0720209	1.5382536E-4
FBgn0033593	CG9080	Listericin	7.11928	2.7026417E-6			FBgn0031654	CG8869	Jon25Bii	0.0725067	1.4954618E-4
FBgn0250835	CG15394	CG15394	7.0018	3.220648E-5			FBgn0031653	CG8871	Jon25Biii	0.0726476	1.5697844E-4
FBgn0259964	CG42474	Sfp33A3	6.89312	0.0			FBgn0054026	CG34026	CG34026	0.0730419	1.240963E-4
FBgn0037577	CG7443	CG7443	6.66522	4.504403E-7			FBgn0034663	CG4363	CG4363	0.0735051	1.4278958E-4
FBgn0027584	CG4757	CG4757	6.51076	2.7769644E-4			FBgn0033789	CG13324	CG13324	0.0765183	8.0854035E-5
FBgn0038914	CG17820	fit	6.2387	7.4683E-4			FBgn0036232	CG14125	CG14125	0.0768521	1.765726E-4
FBgn0020765	CG10297	Acp65Aa	5.89531	3.4255986E-4			FBgn0036738	CG7542	CG7542	0.077636	2.3445417E-4
FBgn0053290	CG33290	CG33290	5.55352	2.558501E-4			FBgn0033792	CG13325	CG13325	0.0778405	2.3422895E-4
FBgn0031176	CG1678	CG1678	5.38668	9.076373E-5			FBgn0003863	CG18444	alphaTry	0.0813637	1.308529E-4
FBgn0031515	CG9664	CG9664	5.30772	1.4954618E-4			FBgn0033725	CG8502	Cpr49Ac	0.0818128	6.7566043E-7
FBgn0051606	CG31606	CG31606	4.87824	0.0			FBgn0054040	CG34040	CG34040	0.081829	3.0021847E-4
FBgn0038299	CG6687	Spn88Eb	4.79019	7.2070447E-6			FBgn0010038	CG4181	GstD2	0.0825494	2.1846356E-5
FBgn0031562	CG3604	CG3604	4.71926	1.709421E-4			FBgn0003358	CG31039	Jon99Ci	0.0838297	5.454832E-4
FBgn0027932	CG13388	Akap200	4.70859	2.2499493E-4			FBgn0032049	CG13095	Bace	0.0858714	2.8467827E-4
FBgn0028416	CG32197	Met75Ca	4.67192	2.4729173E-4			FBgn0250815	CG6467	Jon65Aiv	0.0861612	2.5675097E-4
FBgn0030348	CG10352	CG10352	4.59812	2.0607644E-4			FBgn0004425	CG1179	LysB	0.088208	2.4301255E-4
FBgn0261954	CG4399	east	4.54023	5.866985E-4			FBgn0037563	CG11672	CG11672	0.089607	8.4232335E-5
FBgn0051704	CG31704	CG31704	4.3976	7.2318193E-4			FBgn0036831	CG6839	CG6839	0.0896445	4.5877346E-4
FBgn0033271	CG8708	CG8708	4.35368	1.6801423E-4			FBgn0035887	CG7170	Jon66Cii	0.090172	6.551654E-4
FBgn0034290	CG5773	CG5773	4.33771	8.2205355E-5			FBgn0010425	CG18681	epsilonTry	0.0903295	4.574221E-4
FBgn0001234	CR31400	Hsromega	4.26746	5.373753E-4			FBgn0037888	CG17210	scpr-B	0.0905561	8.333146E-6
FBgn0263397	CG8585	Ih	4.26126	4.4931422E-4			FBgn0039678	CG18111	Obp99a	0.0912348	2.7026417E-6
FBgn0028415	CG18064	Met75Cb	4.14223	6.6980475E-4			FBgn0033787	CG13321	CG13321	0.0914197	2.9075923E-4
FBgn0003714	CG7925	tko	3.99973	3.432355E-4			FBgn0010357	CG18211	betaTry	0.0919194	1.7905001E-4
FBgn0261262	CG42613	CG42613	3.98073	8.641697E-4			FBgn0051104	CG31104	CG31104	0.0922772	5.3602393E-4
FBgn0086906	CG1915	sls	3.92193	5.977343E-4			FBgn0002869	CG4312	MtnB	0.094439	4.053963E-6
FBgn0039759	CG9733	CG9733	3.85064	0.0			FBgn0033286	CG2127	CG2127	0.0958907	2.2522015E-6
FBgn0039593	CG9989	CG9989	3.84241	7.8511745E-4			FBgn0051087	CG31087	CG31087	0.0991409	3.8850476E-4
FBgn0038716	CG7342	CG7342	3.8018	6.779127E-5			FBgn0028920	CG8997	CG8997	0.0993449	6.891737E-4
FBgn0054054	CG34054	CG34054	3.78956	1.3580776E-4			FBgn0037889	CG5207	scpr-A	0.0999527	1.0585347E-5
FBgn0043841	CG31764	vir-1	3.77295	1.5765411E-6			FBgn0035665	CG6483	Jon65Aiii	0.100131	3.936848E-4
FBgn0001208	CG7399	Hn	3.75436	7.454787E-5			FBgn0003889	CG9359	betaTub85D	0.1016	2.7026417E-6
FBgn0051380	CG31380	CG31380	3.74815	9.1687124E-4			FBgn0010359	CG30028	gammaTry	0.101812	0.0010650661
FBgn0033250	CG14762	CG14762	3.73505	2.995428E-4			FBgn0032752	CG10702	CG10702	0.103263	1.599063E-5
FBgn0030158	CG9686	CG9686	3.69788	0.0			FBgn0051226	CG31226	CG31226	0.104851	4.053963E-6
FBgn0260011	CG16876	nimC4	3.5952	6.4097653E-4			FBgn0031728	CG7235	Hsp60C	0.106111	1.1261008E-6
FBgn0028583	CG12794	lcs	3.56045	0.0010047071			FBgn0039471	CG6295	CG6295	0.107312	0.0013842031
FBgn0005630	CG12052	lola	3.5412	0.0			FBgn0037934	CG6830	CG6830	0.108568	0.00113556
FBgn0032505	CG16826	CG16826	3.53977	4.5111598E-4			FBgn0002578	CG8342	m1	0.108928	7.9727935E-4
FBgn0036659	CG9701	CG9701	3.45664	1.04276936E-4			FBgn0037217	CG14636	CG14636	0.109969	1.6891512E-5
FBgn0010414	CG4545	SerT	3.43529	7.8376615E-5			FBgn0046294	CG12699	CG12699	0.109976	2.2522015E-6
FBgn0026415	CG1780	Idgf4	3.36026	4.707101E-5			FBgn0039310	CG11878	CG11878	0.110873	8.630436E-4
FBgn0030087	CG7766	CG7766	3.32549	7.650729E-4			FBgn0050025	CG30025	CG30025	0.110896	2.9819147E-4
FBgn0085387	CG34358	shakB	3.32125	1.8715796E-4			FBgn0037879	CG5106	scpr-C	0.111406	1.7116732E-5
FBgn0016794	CG1044	dos	3.31653	4.549447E-5			FBgn0030356	CR32661	CR32661	0.113351	7.432265E-6
FBgn0034364	CG5493	CG5493	3.27955	8.896196E-5			FBgn0030332	CG9360	CG9360	0.114613	5.6305038E-5
FBgn0036116	CG7888	CG7888	3.21395	3.8287428E-5			FBgn0031751	CG9016	CG9016	0.116005	5.4052834E-6
FBgn0041181	CG7068	TepIII	3.20389	7.3782116E-4			FBgn0033268	CG2297	Obp44a	0.116539	1.2161889E-5
FBgn0029761	CG10706	SK	3.16929	1.1103353E-4			FBgn0053127	CG33127	CG33127	0.117535	7.207045E-4
FBgn0032549	CG4650	CG4650	3.15047	3.4436162E-4			FBgn0033954	CG12860	CG12860	0.11767	1.1035788E-5
FBgn0003390	CG3135	shf	3.14263	7.727304E-4			FBgn0000078	CG17876	Amy-d	0.11828	3.5337041E-4
FBgn0261642	CG33197	mbl	3.13854	2.6328236E-4			FBgn0047351	CG31468	CG31468	0.118496	1.1035788E-5
FBgn0033652	CG12443	ths	3.13407	2.490935E-4			FBgn0034144	CG5089	CG5089	0.118621	1.37384295E-5
FBgn0035720	CG10077	CG10077	3.12962	7.9953155E-5			FBgn0053340	CG33340	CG33340	0.119911	1.2161889E-5
FBgn0033821	CG10799	CG10799	3.12215	1.1261008E-6			FBgn0038979	CG7046	CG7046	0.120446	9.684467E-6
FBgn0264490	CG18389	Eip93F	3.11043	1.0810567E-5			FBgn0002565	CG6806	Lsp2	0.12049	2.2522015E-6
FBgn0035710	CG10121	SP1173	3.10914	7.290376E-4			FBgn0013301	CG4478	Mst35Bb	0.121266	1.39636495E-5
FBgn0085354	CG34325	CG34325	3.10723	1.6801423E-4			FBgn0052652	CG32652	CG32652	0.121521	9.234026E-6
FBgn0052694	CG32694	CG32694	3.09578	8.9029525E-4			FBgn0040519	CG15219	CG15219	0.122816	1.0810567E-5
FBgn0259735	CG42389	CG42389	3.09402	3.173352E-4			FBgn0051198	CG31198	CG31198	0.123096	7.4683E-4
FBgn0083945	CG34109	CG34109	3.08719	3.3557802E-4			FBgn0034588	CG9394	CG9394	0.123247	8.71602E-4
FBgn0031559	CG3513	CG3513	3.08476	1.531497E-5			FBgn0053664	CG33664	CG33664	0.123886	1.8918492E-5
FBgn0004509	CG10772	Fur1	3.07715	1.6576203E-4			FBgn0032433	CG5427	Oatp33Ea	0.125193	9.236278E-4
FBgn0034540	CG11136	Lrt	3.04709	7.490822E-4			FBgn0035988	CG3982	CG3982	0.125525	1.531497E-5
FBgn0039817	CG15553	CG15553	3.04602	3.2431704E-5			FBgn0010358	CG12351	deltaTry	0.126078	3.9863968E-4
FBgn0029799	CG15772	CG15772	3.04549	2.2522015E-7			FBgn0039308	CG11889	CG11889	0.126402	9.621405E-4
FBgn0030310	CG11709	PGRP-SA	3.03575	1.5765411E-6			FBgn0038956	CG5379	CG5379	0.127424	1.9594154E-5
FBgn0036094	CG14153	CG14153	3.03542	1.1711448E-5			FBgn0259748	CG42397	CG42397	0.127515	2.391838E-4
FBgn0004003	CG7225	wbl	3.02962	4.6035E-4			FBgn0004175	CG17935	Mst84Dd	0.127825	1.8468052E-5
FBgn0087002	CG11064	Rfabg	3.01534	1.3580776E-4			FBgn0034662	CG13492	CG13492	0.128927	0.0013607801
FBgn0032297	CG17124	CG17124	3.00566	5.630504E-6			FBgn0042105	CG18748	CG18748	0.129058	0.0015213622
FBgn0053109	CG33109	CG33109	2.99299	8.6934975E-5			FBgn0030396	CG2556	CG2556	0.129881	6.774622E-4
FBgn0040582	CG5791	CG5791	2.9839	9.008806E-6			FBgn0031432	CG9964	Cyp309a1	0.131202	3.0900206E-4
FBgn0035656	CG10479	CG10479	2.97908	0.0			FBgn0028567	CG1014	robl62A	0.131512	1.2387109E-5
FBgn0012042	CG10146	AttA	2.97485	7.4592914E-4			FBgn0028381	CG14902	decay	0.132213	7.373708E-4
FBgn0003270	CG10393	amos	2.96864	9.330871E-4			FBgn0035197	CG9130	CG9130	0.132779	3.3332584E-5
FBgn0085292	CG34263	CG34263	2.93358	4.9773655E-5			FBgn0025686	CG11592	CG11592	0.133727	3.108038E-5
FBgn0052475	CG32475	mthl8	2.93349	4.9773655E-5			FBgn0040729	CG15126	CG15126	0.134174	4.551699E-4
FBgn0086680	CG10037	vvl	2.93287	9.993018E-4			FBgn0039104	CG10252	CG10252	0.134195	3.3783024E-5
FBgn0034140	CG8317	CG8317	2.90673	5.2926736E-4			FBgn0033287	CG8701	CG8701	0.135528	3.6035224E-5
FBgn0261836	CG42768	Msp-300	2.90439	1.418887E-4			FBgn0051740	CG31740	CG31740	0.135793	3.6035224E-5
FBgn0013771	CG10246	Cyp6a9	2.90094	3.031463E-4			FBgn0032322	CG16743	CG16743	0.136497	2.8152519E-5
FBgn0038214	CG9616	CG9616	2.89542	6.7566043E-7			FBgn0040859	CR32658	CR32658	0.136634	3.7836984E-5
FBgn0052191	CG32191	CG32191	2.87535	0.0			FBgn0031859	CG17377	CG17377	0.137585	3.5810004E-5
FBgn0051008	CG31008	CG31008	2.86886	9.864643E-5			FBgn0033786	CG3884	CG3884	0.137848	3.4210942E-4
FBgn0036588	CG13068	CG13068	2.8654	2.1170694E-4			FBgn0035491	CG11591	Dpy-30L2	0.138075	3.8737868E-5
FBgn0003867	CG6705	tsl	2.85966	1.4143826E-4			FBgn0041102	CG7929	ocn	0.139191	4.8197115E-5
FBgn0039024	CG4721	CG4721	2.84893	1.2724938E-4			FBgn0085197	CG34168	CG34168	0.139538	4.0314408E-5
FBgn0051092	CG31092	LpR2	2.83265	1.3175378E-4			FBgn0040963	CG18662	CG18662	0.140159	3.3107364E-5
FBgn0262735	CG1691	Imp	2.83133	4.8872775E-5			FBgn0051004	CG31004	CG31004	0.142113	0.0013062769
FBgn0051759	CG31759	CG31759	2.82562	0.0010042567			FBgn0002865	CG11719	Mst98Ca	0.142858	4.0539628E-5
FBgn0004133	CG1363	blow	2.82007	7.2610984E-4			FBgn0033953	CG12861	CG12861	0.142957	5.4953718E-5
FBgn0030505	CG11172	NFAT	2.80962	0.0			FBgn0033301	CG12780	CG12780	0.142971	0.0018452287
FBgn0045761	CG10618	CHKov1	2.80358	7.855679E-4			FBgn0002862	CG17956	Mst87F	0.143161	5.3151954E-5
FBgn0263352	CG7015	Unr	2.79252	2.8828179E-5			FBgn0065032	CG8936	Arpc3B	0.143522	9.39168E-5
FBgn0038321	CG6218	CG6218	2.78176	7.207045E-5			FBgn0004173	CG17934	Mst84Db	0.143584	4.707101E-5
FBgn0000116	CG32031	Argk	2.77944	4.459359E-5			FBgn0034515	CG13428	CG13428	0.144275	3.2656924E-5
FBgn0000592	CG6917	Est-6	2.77322	7.454787E-5			FBgn0051788	CG31788	CG31788	0.146011	3.2656924E-5
FBgn0000099	CG8376	ap	2.76465	4.2138688E-4			FBgn0033285	CG18449	CG18449	0.146341	4.774667E-5
FBgn0029687	CG5014	Vap-33-1	2.76334	0.0			FBgn0032520	CG10859	CG10859	0.147379	5.2251075E-5
FBgn0039656	CG11951	CG11951	2.75291	7.7115383E-4			FBgn0040723	CG5011	CG5011	0.147782	0.0016889259
FBgn0030479	CG1987	Rbp1-like	2.7488	7.1462354E-4			FBgn0050430	CG30430	CG30430	0.147832	5.8106798E-5
FBgn0085244	CG34215	CG34215	2.72664	6.103466E-5			FBgn0004174	CG17945	Mst84Dc	0.148566	6.621473E-5
FBgn0050026	CG30026	CG30026	2.72536	5.4728498E-5			FBgn0045827	CG13245	CG13245	0.149446	7.364699E-5
FBgn0261859	CG42788	CG42788	2.7227	8.5808875E-5			FBgn0028870	CG4691	CG4691	0.1495	7.8376615E-5
FBgn0032281	CG17107	CG17107	2.71983	5.927794E-4			FBgn0030777	CG9672	CG9672	0.150043	0.001793203
FBgn0016694	CG17888	Pdp1	2.71749	2.3805769E-4			FBgn0019828	CG1980	dj	0.150109	7.9727935E-5
FBgn0015034	CG2062	Cyp4e1	2.70876	6.3061643E-6			FBgn0011823	CG4799	Pen	0.150456	3.2431704E-5
FBgn0026189	CG7740	prominin-like	2.70791	1.8468052E-5			FBgn0053346	CG33346	CG33346	0.150613	0.0017835185
FBgn0034511	CG13422	CG13422	2.70375	9.993018E-4			FBgn0035709	CG10124	eIF4E-4	0.150906	2.4999437E-5
FBgn0030367	CG1488	Cyp311a1	2.70051	4.968356E-4			FBgn0004512	CG3879	Mdr49	0.153282	0.0011977208
FBgn0027550	CG6495	CG6495	2.70003	1.5990631E-4			FBgn0038539	CG12334	Atg8b	0.15343	4.594491E-5
FBgn0260943	CG32169	Rbp6	2.69002	8.3286414E-4			FBgn0034031	CG12963	CG12963	0.153494	0.001441409
FBgn0085405	CG34376	CG34376	2.67727	8.227292E-4			FBgn0004172	CG17946	Mst84Da	0.153532	7.8376615E-5
FBgn0034117	CG7997	CG7997	2.67551	0.0			FBgn0004171	CG18396	Mst98Cb	0.153724	5.6980698E-5
FBgn0053196	CG33196	dp	2.66836	0.0			FBgn0037939	CG14718	CG14718	0.153969	5.4728498E-5
FBgn0052062	CG32062	A2bp1	2.66061	1.06529136E-4			FBgn0042189	CG17376	CG17376	0.154392	7.9052275E-5
FBgn0024321	CG8524	NK7.1	2.65056	9.481768E-5			FBgn0051233	CG31233	CG31233	0.155605	0.0017625729
FBgn0000253	CG8472	Cam	2.64601	0.0			FBgn0086915	CG3354	Mst77F	0.156407	5.4728498E-5
FBgn0004656	CG2252	fs(1)h	2.64384	5.0787145E-4			FBgn0030277	CG1394	CG1394	0.156444	8.1529695E-5
FBgn0010415	CG10497	Sdc	2.63607	4.0854936E-4			FBgn0011554	CG12386	etaTry	0.156587	0.0015709106
FBgn0004838	CG10377	Hrb27C	2.63286	4.5111598E-4			FBgn0053533	CG33533	lectin-37Db	0.156825	0.0018614446
FBgn0037636	CG9821	CG9821	2.62703	8.594401E-4			FBgn0051820	CG31820	CG31820	0.156993	7.9727935E-5
FBgn0002773	CG2184	Mlc2	2.62274	1.0810567E-5			FBgn0032665	CG15152	CG15152	0.157634	3.5337041E-4
FBgn0026206	CG12218	mei-P26	2.61722	7.421004E-4			FBgn0031033	CG14219	CG14219	0.157819	0.0016625752
FBgn0038829	CG17271	CG17271	2.6079	3.644062E-4			FBgn0039553	CG5017	CG5017	0.157882	7.8601835E-5
FBgn0259216	CG42316	RhoGAP102A	2.60095	4.1575637E-4			FBgn0039511	CG3330	CG3330	0.15842	7.499831E-5
FBgn0027585	CG8740	CG8740	2.60032	2.4999437E-5			FBgn0051988	CG31988	CG31988	0.158506	7.9502715E-5
FBgn0260934	CG8201	par-1	2.58173	1.6125763E-4			FBgn0038353	CG5399	CG5399	0.159229	9.481768E-5
FBgn0037683	CG18473	CG18473	2.55951	3.0945247E-4			FBgn0037678	CG16749	CG16749	0.161081	3.0494807E-4
FBgn0037126	CG14567	CG14567	2.52409	1.8355441E-4			FBgn0013300	CG4479	Mst35Ba	0.16187	7.432265E-5
FBgn0003371	CG2621	sgg	2.52304	9.549334E-5			FBgn0053265	CG33265	Muc68E	0.163189	0.0015812707
FBgn0030196	CG2222	Psf3	2.52239	2.5900317E-4			FBgn0086907	CG13263	Cyt-c-d	0.163686	1.006734E-4
FBgn0000273	CG4379	Pka-C1	2.52168	5.4728496E-4			FBgn0031276	CG12506	CG12506	0.164363	7.9727935E-5
FBgn0013988	CG18255	Strn-Mlck	2.51959	4.053963E-6			FBgn0052483	CG32483	CG32483	0.166177	5.366996E-4
FBgn0085450	CG34421	Snoo	2.51644	0.0			FBgn0050376	CG30376	CG30376	0.169674	1.2206932E-4
FBgn0261444	CG3638	CG3638	2.51454	1.6058197E-4			FBgn0051148	CG31148	CG31148	0.170342	0.0020497288
FBgn0001991	CG4894	Ca-alpha1D	2.51292	3.711628E-4			FBgn0032087	CG9568	CG9568	0.170757	0.001694106
FBgn0004368	CG6899	Ptp4E	2.50069	4.729623E-6			FBgn0034840	CG3124	CG3124	0.17116	1.1103353E-4
FBgn0038826	CG17838	CG17838	2.49992	7.562893E-4			FBgn0053666	CG33666	CG33666	0.171363	1.0044819E-4
FBgn0040942	CG12643	CG12643	2.49794	3.3783024E-6			FBgn0011668	CG9074	Mst57Da	0.173124	1.6914034E-4
FBgn0032699	CG10383	CG10383	2.48918	9.00205E-4			FBgn0011244	CG2830	Hsp60B	0.17803	1.3152858E-4
FBgn0030260	CG1537	CG1537	2.48493	9.869147E-4			FBgn0035776	CG8564	CG8564	0.178734	1.150875E-4
FBgn0052423	CG32423	shep	2.48275	2.1508525E-4			FBgn0250845	CG1288	CG1288	0.179289	1.8355441E-4
FBgn0023215	CG13316	Mnt	2.47757	1.7567172E-4			FBgn0052450	CG32450	CG32450	0.179375	1.16213596E-4
FBgn0263076	CG43323	Klp54D	2.46402	9.234026E-6			FBgn0035154	CG3344	CG3344	0.179609	0.0020589626
FBgn0016977	CG18497	spen	2.46172	7.567397E-5			FBgn0033724	CG8501	CG8501	0.179743	9.909687E-5
FBgn0036732	CG7571	Oatp74D	2.46123	4.026936E-4			FBgn0032360	CG14926	CG14926	0.180596	1.6553681E-4
FBgn0250819	CG33521	CG33521	2.44823	1.2319542E-4			FBgn0261578	CG42688	CG42688	0.180771	1.9459022E-4
FBgn0036009	CG12526	Or67a	2.43212	3.797212E-4			FBgn0036415	CG7768	CG7768	0.18084	1.9098668E-4
FBgn0030758	CG9819	CanA-14F	2.42722	1.03376056E-4			FBgn0037065	CG12974	CG12974	0.182129	3.6125316E-4
							FBgn0035196	CG9129	CG9129	0.18245	1.3445642E-4
							FBgn0038762	CG4836	CG4836	0.182581	1.957163E-4
							FBgn0051407	CG31407	CG31407	0.183685	1.229702E-4
							FBgn0034467	CG15128	CG15128	0.184401	1.8715796E-4
							FBgn0034552	CG17999	CG17999	0.184712	2.6688588E-4
							FBgn0039756	CG9743	CG9743	0.185569	2.6643544E-4
							FBgn0037460	CG15178	sowi	0.185703	1.3760952E-4
							FBgn0030280	CG11106	CG11106	0.185771	1.229702E-4
							FBgn0034382	CG18609	CG18609	0.185837	1.3603298E-4
							FBgn0032637	CG5050	CG5050	0.186046	1.5990631E-4
							FBgn0031545	CG3213	CG3213	0.18619	2.3760727E-4
							FBgn0035495	CG14989	CG14989	0.186904	1.5517668E-4
							FBgn0033364	CG13747	CG13747	0.187567	1.6035675E-4
							FBgn0001281	CG7931	janB	0.187801	1.4751921E-4
							FBgn0061197	CG13164	SIP2	0.188494	1.407626E-4
							FBgn0031878	CG9188	sip2	0.188494	1.407626E-4
							FBgn0032068	CG9466	CG9466	0.188721	9.819599E-5
							FBgn0038248	CG7886	CG7886	0.189266	2.0832864E-4
							FBgn0261531	CG42659	CG42659	0.189502	2.9075923E-4
							FBgn0037915	CG6790	CG6790	0.189971	1.7499606E-4
							FBgn0038701	CG18493	CG18493	0.19002	0.0016857728
							FBgn0053669	CG33669	CG33669	0.190775	1.7049166E-4
							FBgn0051870	CG31870	CG31870	0.19081	1.7747348E-4
							FBgn0000615	CG8994	exu	0.191117	2.6891285E-4
							FBgn0040694	CG14974	CG14974	0.19165	2.484178E-4
							FBgn0032003	CG8349	CG8349	0.191917	2.1666178E-4
							FBgn0031108	CG15459	CG15459	0.192602	2.7882255E-4
							FBgn0069354	CG17137	Porin2	0.193198	2.8670524E-4
							FBgn0039190	CG5762	CG5762	0.193661	2.0832864E-4
							FBgn0038359	CG5614	CG5614	0.193809	2.1148173E-4
							FBgn0031335	CG5565	CG5565	0.194185	3.5224433E-4
							FBgn0031080	CG12655	CG12655	0.194831	1.7612216E-4
							FBgn0004240	CG12763	Dpt	0.196102	1.4661833E-4
							FBgn0011273	CG17769	And	0.19664	2.79273E-4
							FBgn0031129	CG1324	CG1324	0.197486	3.4436162E-4
							FBgn0047338	CG32148	CG32148	0.198202	3.452625E-4
							FBgn0038373	CG4546	CG4546	0.198509	2.8918267E-4
							FBgn0035782	CG14835	CG14835	0.198681	2.1621135E-4
							FBgn0028848	CG7311	CG7311	0.199119	3.121551E-4
							FBgn0063494	CG17530	GstE6	0.199139	4.1665728E-4
							FBgn0034153	CG15616	Acp53C14b	0.199503	3.2882142E-4
							FBgn0042710	CG32849	Hex-t2	0.199752	4.1057632E-4
							FBgn0051948	CG31948	CG31948	0.200299	1.9211278E-4
							FBgn0032624	CG6304	CG6304	0.201711	3.2476746E-4
							FBgn0035880	CG17352	CG17352	0.201726	3.5494697E-4
							FBgn0050093	CG30093	CG30093	0.201822	2.5675097E-4
							FBgn0031323	CG5139	CG5139	0.202003	2.5089525E-4
							FBgn0053192	CG33192	MtnD	0.202047	1.7747348E-4
							FBgn0032519	CG16957	CG16957	0.202129	2.4436388E-4
							FBgn0030278	CG15200	CG15200	0.202146	2.7071463E-4
							FBgn0037283	CG14658	CG14658	0.202255	3.2026306E-4
							FBgn0040989	CG5693	CG5693	0.202412	2.1283304E-4
							FBgn0259795	CG4750	loopin-1	0.202885	2.860296E-4
							FBgn0034601	CG4286	CG4286	0.203592	3.432355E-4
							FBgn0052713	CG32713	CG32713	0.203679	3.8490124E-4
							FBgn0015584	CG8622	Acp53Ea	0.204699	3.6620797E-4
							FBgn0039083	CG10177	CG10177	0.204914	3.2431702E-4
							FBgn0027343	CG16785	fz3	0.205042	2.391838E-4
							FBgn0051281	CG31281	Tpl94D	0.205195	3.207135E-4
							FBgn0038175	CG9602	CG9602	0.205547	3.6508185E-4
							FBgn0035431	CG14968	CG14968	0.205572	0.0022729218
							FBgn0034279	CG18635	CG18635	0.205828	0.0019666224
							FBgn0036085	CG6527	CG6527	0.206024	3.6147833E-4
							FBgn0032839	CG10659	CG10659	0.206677	0.0020296841
							FBgn0032869	CG17470	CG17470	0.207517	2.894079E-4
							FBgn0025679	CG2932	Bteb2	0.209102	2.2341839E-4
							FBgn0250849	CG32388	CG32388	0.209811	4.637283E-4
							FBgn0040371	CG12470	CG12470	0.20991	4.6868314E-4
							FBgn0026141	CG5450	Cdlc2	0.210088	3.9210828E-4
							FBgn0029932	CG4607	CG4607	0.210213	6.0201343E-4
							FBgn0031720	CG14013	CG14013	0.210874	4.1575637E-4
							FBgn0051802	CG31802	CG31802	0.213037	4.5652126E-4
							FBgn0032111	CG13110	CG13110	0.213298	3.2341614E-4
							FBgn0028513	CG9254	CG9254	0.213491	3.9706312E-4
							FBgn0037035	CG10589	CG10589	0.213618	3.299475E-4
							FBgn0259140	CG42255	CG42255	0.213735	2.9796624E-4
							FBgn0053509	CG33509	CG33509	0.215525	3.3760502E-4
							FBgn0051913	CG31913	CG31913	0.217115	5.2904215E-4
							FBgn0052657	CR32657	CR32657	0.218212	4.4210715E-4
							FBgn0036029	CG16719	CG16719	0.218796	3.9165784E-4
							FBgn0010504	CG11546	kermit	0.220048	0.0013427625
							FBgn0035161	CG13898	CG13898	0.220755	4.5899866E-4
							FBgn0038127	CG8476	CG8476	0.221581	5.533659E-4
							FBgn0050039	CG30039	CG30039	0.222181	4.4638634E-4
							FBgn0038706	CG3517	CG3517	0.222399	6.157519E-4
							FBgn0038122	CG8138	CG8138	0.224003	5.130515E-4
							FBgn0035176	CG13905	CG13905	0.22412	2.0832864E-4
							FBgn0047334	CG33943	BG642312	0.225249	0.0011972704
							FBgn0063493	CG17531	GstE7	0.226332	0.0011049301
							FBgn0034105	CG7755	CG7755	0.226922	7.1462354E-4
							FBgn0038978	CG7045	CG7045	0.228436	6.2521116E-4
							FBgn0002069	CG3821	Aats-asp	0.229203	6.4840884E-4
							FBgn0037759	CG8526	CG8526	0.230141	8.1079255E-4
							FBgn0038052	CG5538	CG5538	0.230908	4.8016937E-4
							FBgn0052656	CG32656	Muc11A	0.23095	3.8129772E-4
							FBgn0000244	CG9379	by	0.233712	5.0742103E-4
							FBgn0033512	CG12902	CG12902	0.233835	6.9097546E-4
							FBgn0035724	CG10064	CG10064	0.233999	6.2250847E-4
							FBgn0051644	CG31644	CG31644	0.234175	6.4863404E-4
							FBgn0034121	CG6262	CG6262	0.234423	8.5313397E-4
							FBgn0020371	CG15257	Tim17b2	0.235215	6.317425E-4
							FBgn0050324	CG30324	CG30324	0.235557	7.0088514E-4
							FBgn0039792	CG2267	CG2267	0.236186	6.12824E-4
							FBgn0037500	CG17944	CG17944	0.236801	7.5921713E-4
							FBgn0040747	CG12853	CG12853	0.236807	7.085426E-4
							FBgn0029896	CG3168	CG3168	0.236882	3.655323E-4
							FBgn0053296	CG33296	CG33296	0.238188	3.914326E-4
							FBgn0034483	CG16894	CG16894	0.238365	7.725051E-4
							FBgn0259739	CG42393	CG42393	0.238597	5.403031E-4
							FBgn0033020	CG10396	CG10396	0.238613	5.619243E-4
							FBgn0034278	CG14488	CG14488	0.239387	7.26335E-4
							FBgn0037562	CG11671	CG11671	0.23946	9.520056E-4
							FBgn0250826	CG34160	CG34160	0.241063	7.290376E-4
							FBgn0034472	CG8517	CG8517	0.241589	8.7858376E-4
							FBgn0034850	CG9875	CG9875	0.241637	7.114705E-4
							FBgn0035005	CG3483	CG3483	0.241793	9.0808765E-4
							FBgn0034263	CG10934	CG10934	0.242352	5.520146E-4
							FBgn0030237	CG15209	CG15209	0.242428	5.511137E-4
							FBgn0250825	CG34241	CG34241	0.243111	6.88498E-4
							FBgn0028847	CG9014	CG9014	0.243393	8.7115157E-4
							FBgn0032371	CG4983	CG4983	0.243711	9.670953E-4
							FBgn0035008	CG3494	CG3494	0.24486	7.6664943E-4
							FBgn0031723	CG7251	CG7251	0.245168	7.700277E-4
							FBgn0038909	CG6569	CG6569	0.245313	9.285827E-4
							FBgn0032677	CG5790	CG5790	0.245607	8.7565597E-4
							FBgn0051546	CG31546	CG31546	0.246186	9.351141E-4
							FBgn0259701	CG42355	CG42355	0.246294	6.542645E-4
							FBgn0040609	CG3348	CG3348	0.246956	6.3421996E-4
							FBgn0052440	CG32440	CG32440	0.247357	8.700255E-4
							FBgn0259794	CG13030	sinah	0.24783	9.333123E-4
							FBgn0034800	CG3788	CG3788	0.248232	8.596653E-4
							FBgn0032419	CG17217	CG17217	0.249103	7.650729E-4
							FBgn0250822	CG34222	CG34222	0.249621	0.0010513277
							FBgn0034152	CG8626	Acp53C14a	0.249696	7.35569E-4
							FBgn0040763	CG18336	CG18336	0.250239	0.0011053806
							FBgn0011669	CG5016	Mst57Db	0.250299	0.0010038062
							FBgn0029753	CG4198	CG4198	0.250357	9.664197E-4
							FBgn0085207	CG34178	CG34178	0.250755	7.083174E-4
							FBgn0031722	CG14011	CG14011	0.251219	0.0011427671
							FBgn0032771	CG17349	CG17349	0.251456	7.659737E-4
							FBgn0038208	CG14355	CG14355	0.251581	0.0011465958
							FBgn0031295	CG4375	CG4375	0.251592	7.234071E-4
							FBgn0050369	CG30369	CG30369	0.252256	6.643995E-4
							FBgn0037064	CG9389	CG9389	0.252357	0.0010830837
							FBgn0039071	CG4434	CG4434	0.253298	0.0014400576
							FBgn0032755	CG17344	CG17344	0.25378	0.001218441
							FBgn0037985	CG14735	ssp5	0.254073	0.0011267764
							FBgn0033168	CG11145	CG11145	0.254209	0.0011688926
							FBgn0052702	CG32702	CG32702	0.254551	8.083151E-4
							FBgn0052299	CG32299	CG32299	0.2546	0.001263485
							FBgn0031946	CG7164	CG7164	0.255172	0.0013724916
							FBgn0053704	CG33704	CG33704	0.255205	0.001146821
							FBgn0035218	CG9173	CG9173	0.256341	0.0011380374
							FBgn0038697	CG3581	CG3581	0.256639	7.900723E-4
							FBgn0051798	CG31798	CG31798	0.256909	9.765546E-4
							FBgn0036169	CG6128	Fuca	0.256947	4.6035E-4
							FBgn0052192	CG32192	CG32192	0.257453	9.0808765E-4
							FBgn0035571	CG12493	CG12493	0.258369	9.520056E-4
							FBgn0051206	CG31206	CG31206	0.258617	0.0011470462
							FBgn0037579	CG18193	CG18193	0.259149	9.4164547E-4
							FBgn0031476	CG8813	CG8813	0.259843	0.0011497489
							FBgn0032971	CG6691	ttm3	0.260025	0.0011245243
							FBgn0259729	CG42383	CG42383	0.26039	0.001054706
							FBgn0037828	CG14690	tomboy20	0.260476	7.8646874E-4
							FBgn0038163	CG10841	CG10841	0.260564	0.0011344339
							FBgn0036465	CG11552	Rpn12R	0.260696	0.0012670886
							FBgn0083943	CG34107	CG34107	0.260731	0.0012335308
							FBgn0003475	CG10076	spir	0.26092	0.0012738452
							FBgn0000092	CG2650	CG2650	0.261291	5.2160985E-4
							FBgn0039694	CG7615	fig	0.26136	0.0012119097
							FBgn0085190	CG34161	CG34161	0.261662	8.819621E-4
							FBgn0034826	CG13544	CG13544	0.262161	0.0010968222
							FBgn0046332	CG31003	gskt	0.262276	0.0012094323
							FBgn0033141	CG12831	CG12831	0.262382	0.0011297043
							FBgn0052847	CG32847	CG32847	0.262498	8.4953045E-4
							FBgn0050487	CG30487	CG30487	0.263075	0.0012141619
							FBgn0051141	CG31141	CG31141	0.263224	8.520079E-4
							FBgn0037995	CG3809	CG3809	0.263587	0.0014938853
							FBgn0050350	CG30350	CG30350	0.264139	9.011058E-4
							FBgn0051361	CG31361	dpr17	0.264259	0.0010511024
							FBgn0051415	CG31415	CG31415	0.264493	0.0011306052
							FBgn0025111	CG1683	Ant2	0.264497	9.540326E-4
							FBgn0033518	CG11765	Prx2540-2	0.264789	7.799374E-4
							FBgn0036723	CG12229	CG12229	0.264909	0.0013420869
							FBgn0040679	CG11373	CG11373	0.265121	0.001057859
							FBgn0085233	CG34204	CG34204	0.265178	0.0010781288
							FBgn0037086	CG7202	CG7202	0.265241	9.6394226E-4
							FBgn0036075	CG8065	CG8065	0.265353	0.0011094344
							FBgn0032061	CG9314	CG9314	0.26577	0.0012015494
							FBgn0030999	CG7874	Mur18B	0.266207	0.0019105426
							FBgn0051538	CG31538	CG31538	0.26628	0.0015668566
							FBgn0030536	CG11068	CG11068	0.266539	0.0012551519
							FBgn0250844	CG4218	CG4218	0.266895	0.0016103241
							FBgn0040362	CG11379	CG11379	0.267138	0.0011513254
							FBgn0038045	CG5232	Sas	0.268015	6.9255196E-4
							FBgn0061435	CG30270	CG30270	0.268285	9.00205E-4
							FBgn0052832	CG32832	CG32832	0.269016	0.0015803698
							FBgn0032424	CG17010	CG17010	0.269108	0.001706493
							FBgn0033705	CG13168	CG13168	0.269792	0.0014875792
							FBgn0034435	CG9975	CG9975	0.270149	0.0017540145
							FBgn0082582	CG1539	tmod	0.270239	0.0012513231
							FBgn0037860	CG6629	CG6629	0.270257	0.0011862345
							FBgn0085223	CG34194	CG34194	0.271021	7.4367697E-4
							FBgn0050462	CG9002	ste24c	0.271047	0.0013168623
							FBgn0052371	CG32371	CG32371	0.271054	0.0011848833
							FBgn0038000	CG10014	CG10014	0.271449	0.0013643837
							FBgn0030936	CG6481	CG6481	0.271508	9.5605955E-4
							FBgn0035568	CG18418	CG18418	0.272199	0.0012878089
							FBgn0034658	CG7975	Grx-1	0.272392	0.0017231595
							FBgn0036204	CG11611	Tim13	0.272498	0.0013880319
							FBgn0250840	CG12907	CG12907	0.272587	0.0016704579
							FBgn0028379	CG7919	fan	0.272616	0.0014587508
							FBgn0260461	CG14098	Rcd7	0.272906	0.0015855499
							FBgn0034842	CG9868	Prosbeta5R	0.273048	0.0010781288
							FBgn0038607	CG7669	CG7669	0.273342	0.0019936487
							FBgn0032632	CG6380	CG6380	0.274398	0.0013371321
							FBgn0034345	CG5174	CG5174	0.274684	6.2521116E-4
							FBgn0033279	CG2291	CG2291	0.274859	0.0014112295
							FBgn0035007	CG3492	CG3492	0.275071	0.0012839801
							FBgn0039421	CG6036	CG6036	0.27522	0.0013981668
							FBgn0038892	CG15498	CG15498	0.27551	0.0014213644
							FBgn0036708	CG13725	CG13725	0.276183	0.0014578501
							FBgn0039707	CG15510	CG15510	0.276622	0.0012587555
							FBgn0262099	CG42852	CG42852	0.277524	0.0017420779
							FBgn0030313	CG11697	CG11697	0.278043	0.0011799283
							FBgn0032588	CG5968	CG5968	0.278238	0.0014765433
							FBgn0034825	CG3215	CG3215	0.278325	0.0017783383
							FBgn0038630	CG14305	CG14305	0.279323	0.001366861
							FBgn0038575	CG7208	CG7208	0.280065	0.001414833
							FBgn0052282	CG32282	dro4	0.280583	7.547127E-4
							FBgn0050412	CG30412	CG30412	0.280772	0.0015353258
							FBgn0050192	CG30192	CG30192	0.281475	0.0013200153
							FBgn0029752	CG3315	TrxT	0.282381	0.0021799058
							FBgn0033888	CG18568	CG18568	0.282491	0.001409653
							FBgn0031585	CG2955	CG2955	0.282499	0.0020413955
							FBgn0028903	CG13243	CG13243	0.282691	0.0018285625
							FBgn0002856	CG9024	Acp26Ab	0.282753	9.664197E-4
							FBgn0038423	CG10317	CG10317	0.283276	0.0016612239
							FBgn0260428	CG42523	CG42523	0.283305	0.0013427625
							FBgn0034827	CG12192	Klp59D	0.283518	0.0020614401
							FBgn0053284	CG33284	CG33284	0.283876	0.0022467964
							FBgn0259184	CG42288	CG42288	0.284383	0.0014873539
							FBgn0052141	CG32141	CG32141	0.284596	0.0012803766
							FBgn0035860	CG8023	eIF4E-3	0.285873	0.0020792324
							FBgn0039797	CG1340	CG1340	0.28654	0.0016907277
							FBgn0040651	CG15458	CG15458	0.287556	0.0013366815
							FBgn0035852	CG7387	CG7387	0.287566	0.0018486071
							FBgn0051806	CG31806	CG31806	0.288103	0.0016310443
							FBgn0031690	CG7742	CG7742	0.2883	0.0022650391
							FBgn0032577	CG13244	CG13244	0.288773	0.0020229274
							FBgn0011705	CG9552	rost	0.288849	8.7610644E-4
							FBgn0035124	CG12313	ttm2	0.289607	0.0017346456
							FBgn0034882	CG5398	CG5398	0.290222	0.0014603274
							FBgn0036246	CG17154	CG17154	0.290699	0.0021028807
							FBgn0085211	CG34182	RpS28-like	0.292087	0.0016314948
							FBgn0030614	CG9072	CG9072	0.292782	0.0021366638
							FBgn0029940	CG1958	CG1958	0.293789	0.001712574
							FBgn0038944	CG5388	CG5388	0.294322	0.0016810432
							FBgn0031849	CG11327	CG11327	0.294367	0.0022526518
							FBgn0030191	CG15306	CG15306	0.295257	0.0020810342
							FBgn0052268	CG32268	dro6	0.295597	9.812842E-4
							FBgn0033238	CG11165	CG11165	0.295669	0.0021346365
							FBgn0035957	CG5144	CG5144	0.296136	0.0021922928
							FBgn0029002	CG18321	miple2	0.296656	0.0018900475
							FBgn0031920	CG6441	CG6441	0.296945	0.0018551385
							FBgn0261989	CG42807	CG42807	0.297342	0.001420013
							FBgn0039373	CG5024	CG5024	0.297608	0.0022431926
							FBgn0052436	CG32436	CG32436	0.297626	0.0020229274
							FBgn0032069	CG9468	CG9468	0.297766	0.0022416161
							FBgn0011270	CG17645	Pglym87	0.297784	0.002170897
							FBgn0036443	CG13471	CG13471	0.298231	0.0022675165
							FBgn0025687	CG7144	LKR	0.298242	0.0012245219
							FBgn0051482	CG31482	CG31482	0.298259	0.0022163915
							FBgn0031462	CG2964	CG2964	0.298674	0.0021947704
							FBgn0051231	CG31231	CG31231	0.299073	0.0019168487
							FBgn0051327	CG31327	CG31327	0.299934	0.0019573884
							FBgn0031103	CG12679	CG12679	0.300247	0.0014400576
							FBgn0035380	CG9970	CG9970	0.301029	0.0021945452
							FBgn0029539	CG11663	CG11663	0.301524	0.0020310353
							FBgn0039010	CG4907	CG4907	0.302177	0.0015929822
							FBgn0035638	CG10541	Tektin-C	0.305068	0.001611225
							FBgn0259227	CG42327	CG42327	0.30533	9.85113E-4
							FBgn0051709	CG31709	CG31709	0.305427	0.0021859868
							FBgn0051787	CG31787	CG31787	0.306262	0.0018195537
							FBgn0036497	CG7815	ran-like	0.30686	0.0017927524
							FBgn0031261	CG11822	nAcRbeta-21C	0.307912	0.001365735
							FBgn0031526	CG8838	CG8838	0.31126	0.0022188688
							FBgn0027538	CG8536	beta4GalNAcTA	0.312815	0.0014819487
							FBgn0039498	CG17991	CG17991	0.313145	0.0015835229
							FBgn0032072	CG9483	CG9483	0.313998	0.00210243
							FBgn0031935	CG13793	CG13793	0.314677	0.0013578524
							FBgn0040725	CG13946	CG13946	0.315891	8.7610644E-4
							FBgn0031784	CG9222	CG9222	0.31609	0.0022841827
							FBgn0053665	CG33665	CG33665	0.317867	0.0017314925
							FBgn0001149	CG10045	GstD1	0.317875	0.0019118938
							FBgn0040364	CG11378	CG11378	0.31805	0.002124051
							FBgn0036752	CG5992	Adgf-A	0.320157	0.001414833
							FBgn0033132	CG12143	Tsp42Ej	0.320747	0.0012724939
							FBgn0035085	CG3770	CG3770	0.323923	0.0018947771
							FBgn0034973	CG13564	CG13564	0.325961	0.0022443188
							FBgn0031128	CG1338	hydra	0.329857	0.0021188713
							FBgn0015222	CG2216	Fer1HCH	0.333654	0.0016657283
							FBgn0033327	CG8577	PGRP-SC1b	0.353181	0.0016814937
							FBgn0036072	CG6628	CG6628	0.354644	0.0018091935
							FBgn0026878	CG4325	CG4325	0.356514	0.0018722551
							FBgn0014861	CG7538	Mcm2	0.360134	0.001774059
							FBgn0039714	CG7816	CG7816	0.365781	0.0015524426
							FBgn0031575	CG3980	Cep97	0.371627	0.0019445507
