# Supplementary material for: dJun and Vri/dNFIL3 Are Major Regulators of Cardiac Aging in Drosophila
Source: PLoS Genet. 2012 Nov 29;8(11):e1003081. doi: 10.1371/journal.pgen.1003081 (PMC3510041; doi:10.1371/journal.pgen.1003081)
Supplement: Table S13 — (Related to Table 2.) Biological processes over-represented among genes differentially expressed between Catalase knockdown and Gain of Function. Gene Ontology terms in differentially expressed genes were identified using Flymine. Gene ontology (GO) ID and name are indicated, together with the calculated P-value and associated genes in corresponding clusters. (XLSX) [file pgen.1003081.s019.xlsx]

## Sheet: Table S13
Table S13 : Over-represented biological processes in gene sets following cardiac Catalase manipulation at 40 days .
Set of genes whose expression is induced in Catalase
knockdown compared to Catalase overexpression
GO_ID	Name	P-val	Genes
GO:0051704	multi-organism process	4.2826550191413835E-8	FBgn0000094, FBgn0000276, FBgn0000592, FBgn0001112, FBgn0003714, FBgn0005630, FBgn0010381, FBgn0012042, FBgn0016794, FBgn0028396, FBgn0030310, FBgn0031701, FBgn0032638, FBgn0033593, FBgn0034511, FBgn0035434, FBgn0041181, FBgn0043841, FBgn0044810, FBgn0044812, FBgn0050098, FBgn0250832, FBgn0260934, FBgn0261444, FBgn0261642
GO:0051707	response to other organism	9.733580032296647E-8	FBgn0000094, FBgn0000276, FBgn0005630, FBgn0010381, FBgn0012042, FBgn0016794, FBgn0028396, FBgn0030310, FBgn0031701, FBgn0032638, FBgn0033593, FBgn0034511, FBgn0035434, FBgn0041181, FBgn0043841, FBgn0044810, FBgn0044812, FBgn0050098, FBgn0260934
GO:0009607	response to biotic stimulus	1.1714303622792033E-7	FBgn0000094, FBgn0000276, FBgn0005630, FBgn0010381, FBgn0012042, FBgn0016794, FBgn0028396, FBgn0030310, FBgn0031701, FBgn0032638, FBgn0033593, FBgn0034511, FBgn0035434, FBgn0041181, FBgn0043841, FBgn0044810, FBgn0044812, FBgn0050098, FBgn0260934
GO:0009617	response to bacterium	4.370474106933901E-6	FBgn0000094, FBgn0000276, FBgn0010381, FBgn0012042, FBgn0028396, FBgn0030310, FBgn0031701, FBgn0032638, FBgn0033593, FBgn0034511, FBgn0041181, FBgn0044810, FBgn0044812, FBgn0050098
GO:0050830	defense response to Gram-positive bacterium	1.798884204168923E-5	FBgn0000094, FBgn0000276, FBgn0012042, FBgn0030310, FBgn0031701, FBgn0032638, FBgn0033593, FBgn0041181, FBgn0050098
GO:0006952	defense response	1.3767387232594818E-4	FBgn0000094, FBgn0000276, FBgn0010381, FBgn0012042, FBgn0027932, FBgn0030310, FBgn0031701, FBgn0031970, FBgn0032638, FBgn0033593, FBgn0034511, FBgn0035434, FBgn0039759, FBgn0041181, FBgn0043841, FBgn0050098
GO:0042742	defense response to bacterium	9.006392286552898E-4	FBgn0000094, FBgn0000276, FBgn0010381, FBgn0012042, FBgn0030310, FBgn0031701, FBgn0032638, FBgn0033593, FBgn0034511, FBgn0041181, FBgn0050098
GO:0050896	response to stimulus	0.0020353710093203594	FBgn0000094, FBgn0000099, FBgn0000253, FBgn0000273, FBgn0000276, FBgn0000592, FBgn0001234, FBgn0003082, FBgn0003371, FBgn0003390, FBgn0003714, FBgn0003867, FBgn0004003, FBgn0004368, FBgn0004838, FBgn0005630, FBgn0010381, FBgn0010415, FBgn0012042, FBgn0013771, FBgn0013948, FBgn0016694, FBgn0016794, FBgn0016977, FBgn0027932, FBgn0028396, FBgn0030310, FBgn0030505, FBgn0030758, FBgn0031701, FBgn00319…
Set of genes whose expression is induced in Catalase
overexpression compared to Catalase knockdown
GO_ID	Name	P-val	Genes
GO:0006508	proteolysis	0.0016154906865330897	FBgn0003356, FBgn0003358, FBgn0003863, FBgn0010357, FBgn0010358, FBgn0010425, FBgn0011554, FBgn0020906, FBgn0028381, FBgn0028950, FBgn0030777, FBgn0031653, FBgn0031654, FBgn0032049, FBgn0032144, FBgn0033774, FBgn0034842, FBgn0035154, FBgn0035665, FBgn0035667, FBgn0035776, FBgn0035887, FBgn0036023, FBgn0036024, FBgn0036465, FBgn0036738, FBgn0037678, FBgn0038701, FBgn0039777, FBgn0040060, FBgn00500…
