# Supplementary material for: dJun and Vri/dNFIL3 Are Major Regulators of Cardiac Aging in Drosophila
Source: PLoS Genet. 2012 Nov 29;8(11):e1003081. doi: 10.1371/journal.pgen.1003081 (PMC3510041; doi:10.1371/journal.pgen.1003081)
Supplement: Table S15 — (Related to Table 3.) Biological processes over-represented among genes repressed upon dJun knockdown. Gene Ontology terms in differentially expressed genes were identified using Flymine. Gene ontology (GO) ID and name are indicated, together with the calculated P-value and associated genes in corresponding clusters. (XLSX) [file pgen.1003081.s021.xlsx]

## Sheet: Table S15
Table S15 : Over-represented biological processes in downregulated gene set following cardiac dJun knockdown at 40 days .
GO_ID	Name	P-val	Genes
GO:0006810	transport	1.734311910907137E-13	FBgn0000042, FBgn0000043, FBgn0000183, FBgn0000253, FBgn0000257, FBgn0000416, FBgn0000578, FBgn0000615, FBgn0001219, FBgn0001291, FBgn0001404, FBgn0002121, FBgn0002565, FBgn0002939, FBgn0002973, FBgn0003124, FBgn0003392, FBgn0003475, FBgn0003514, FBgn0003557, FBgn0003660, FBgn0004244, FBgn0004574, FBgn0004595, FBgn0004648, FBgn0004868, FBgn0004892, FBgn0005564, FBgn0005671, FBgn0010105, FBgn00102…
GO:0051234	establishment of localization	4.3842016865761877E-13	FBgn0000042, FBgn0000043, FBgn0000163, FBgn0000183, FBgn0000253, FBgn0000257, FBgn0000416, FBgn0000578, FBgn0000615, FBgn0001104, FBgn0001137, FBgn0001219, FBgn0001291, FBgn0001404, FBgn0002121, FBgn0002565, FBgn0002939, FBgn0002973, FBgn0003124, FBgn0003392, FBgn0003475, FBgn0003514, FBgn0003557, FBgn0003660, FBgn0004244, FBgn0004574, FBgn0004595, FBgn0004648, FBgn0004868, FBgn0004892, FBgn00055…
GO:0016192	vesicle-mediated transport	7.497836305961862E-13	FBgn0000042, FBgn0000043, FBgn0000183, FBgn0000257, FBgn0001219, FBgn0001291, FBgn0002121, FBgn0002973, FBgn0003124, FBgn0003392, FBgn0003475, FBgn0003557, FBgn0003660, FBgn0004574, FBgn0004595, FBgn0004648, FBgn0004868, FBgn0004892, FBgn0010105, FBgn0010341, FBgn0010380, FBgn0011693, FBgn0011771, FBgn0013343, FBgn0014010, FBgn0015477, FBgn0015772, FBgn0015790, FBgn0015795, FBgn0015924, FBgn00166…
GO:0051179	localization	3.1848068738522885E-11	FBgn0000042, FBgn0000043, FBgn0000146, FBgn0000163, FBgn0000183, FBgn0000253, FBgn0000256, FBgn0000257, FBgn0000416, FBgn0000578, FBgn0000615, FBgn0001085, FBgn0001104, FBgn0001105, FBgn0001137, FBgn0001219, FBgn0001291, FBgn0001404, FBgn0002121, FBgn0002565, FBgn0002939, FBgn0002973, FBgn0003124, FBgn0003392, FBgn0003475, FBgn0003514, FBgn0003557, FBgn0003660, FBgn0003716, FBgn0004244, FBgn00045…
GO:0048489	synaptic vesicle transport	3.2714167393490066E-9	FBgn0000183, FBgn0002121, FBgn0003392, FBgn0003660, FBgn0004574, FBgn0010380, FBgn0013343, FBgn0014010, FBgn0020251, FBgn0023000, FBgn0023388, FBgn0024814, FBgn0024833, FBgn0026313, FBgn0027103, FBgn0027356, FBgn0030230, FBgn0031450, FBgn0034367, FBgn0034691, FBgn0035060, FBgn0035892, FBgn0036341, FBgn0037084, FBgn0037218, FBgn0038206, FBgn0038856, FBgn0040285, FBgn0053555, FBgn0086372, FBgn00863…
GO:0006836	neurotransmitter transport	3.041405499236726E-7	FBgn0000183, FBgn0001219, FBgn0002121, FBgn0003660, FBgn0004574, FBgn0004868, FBgn0010380, FBgn0013343, FBgn0023000, FBgn0023388, FBgn0024814, FBgn0024833, FBgn0026313, FBgn0027103, FBgn0027356, FBgn0027505, FBgn0028401, FBgn0030230, FBgn0031450, FBgn0031935, FBgn0031936, FBgn0031937, FBgn0033443, FBgn0034367, FBgn0034691, FBgn0034913, FBgn0035060, FBgn0035892, FBgn0036341, FBgn0037084, FBgn00388…
GO:0065008	regulation of biological quality	4.04282887510946E-7	FBgn0000042, FBgn0000146, FBgn0000183, FBgn0000256, FBgn0000578, FBgn0001085, FBgn0001219, FBgn0001404, FBgn0002121, FBgn0002869, FBgn0002968, FBgn0003392, FBgn0003475, FBgn0003514, FBgn0003660, FBgn0003716, FBgn0003963, FBgn0004049, FBgn0004574, FBgn0004657, FBgn0004868, FBgn0004921, FBgn0010341, FBgn0010380, FBgn0011570, FBgn0011655, FBgn0011661, FBgn0011672, FBgn0011693, FBgn0011694, FBgn00117…
GO:0007269	neurotransmitter secretion	6.75907135738705E-7	FBgn0000183, FBgn0001219, FBgn0002121, FBgn0003660, FBgn0004574, FBgn0004868, FBgn0010380, FBgn0013343, FBgn0023000, FBgn0023388, FBgn0024814, FBgn0024833, FBgn0026313, FBgn0027103, FBgn0027356, FBgn0027505, FBgn0028401, FBgn0030230, FBgn0031450, FBgn0034367, FBgn0034691, FBgn0034913, FBgn0035060, FBgn0035892, FBgn0036341, FBgn0037084, FBgn0038856, FBgn0040285, FBgn0086372, FBgn0086377, FBgn00864…
GO:0003001	generation of a signal involved in cell-cell signaling	1.5344501254770753E-6	FBgn0000183, FBgn0001219, FBgn0002121, FBgn0003660, FBgn0004574, FBgn0004868, FBgn0010380, FBgn0013343, FBgn0023000, FBgn0023388, FBgn0024814, FBgn0024833, FBgn0026313, FBgn0027103, FBgn0027356, FBgn0027505, FBgn0028401, FBgn0030230, FBgn0031450, FBgn0034367, FBgn0034691, FBgn0034913, FBgn0035060, FBgn0035892, FBgn0036341, FBgn0037084, FBgn0038856, FBgn0040285, FBgn0086372, FBgn0086377, FBgn00864…
GO:0023061	signal release	1.5344501254770753E-6	FBgn0000183, FBgn0001219, FBgn0002121, FBgn0003660, FBgn0004574, FBgn0004868, FBgn0010380, FBgn0013343, FBgn0023000, FBgn0023388, FBgn0024814, FBgn0024833, FBgn0026313, FBgn0027103, FBgn0027356, FBgn0027505, FBgn0028401, FBgn0030230, FBgn0031450, FBgn0034367, FBgn0034691, FBgn0034913, FBgn0035060, FBgn0035892, FBgn0036341, FBgn0037084, FBgn0038856, FBgn0040285, FBgn0086372, FBgn0086377, FBgn00864…
GO:0007268	synaptic transmission	1.581117265484543E-6	FBgn0000183, FBgn0001219, FBgn0002121, FBgn0003392, FBgn0003660, FBgn0003716, FBgn0004244, FBgn0004574, FBgn0004868, FBgn0010341, FBgn0010380, FBgn0011655, FBgn0011817, FBgn0013334, FBgn0013343, FBgn0014010, FBgn0015790, FBgn0020251, FBgn0023000, FBgn0023388, FBgn0024179, FBgn0024273, FBgn0024814, FBgn0024833, FBgn0026313, FBgn0027103, FBgn0027356, FBgn0027505, FBgn0028401, FBgn0030230, FBgn00306…
GO:0006897	endocytosis	1.66530859728826E-6	FBgn0000042, FBgn0000043, FBgn0000183, FBgn0001291, FBgn0002973, FBgn0003124, FBgn0003392, FBgn0003557, FBgn0004595, FBgn0004648, FBgn0004892, FBgn0010105, FBgn0010341, FBgn0010380, FBgn0011693, FBgn0011771, FBgn0014010, FBgn0015477, FBgn0015772, FBgn0015790, FBgn0015795, FBgn0015924, FBgn0016693, FBgn0020251, FBgn0023169, FBgn0023388, FBgn0023508, FBgn0024814, FBgn0024833, FBgn0025865, FBgn00260…
GO:0010324	membrane invagination	1.66530859728826E-6	FBgn0000042, FBgn0000043, FBgn0000183, FBgn0001291, FBgn0002973, FBgn0003124, FBgn0003392, FBgn0003557, FBgn0004595, FBgn0004648, FBgn0004892, FBgn0010105, FBgn0010341, FBgn0010380, FBgn0011693, FBgn0011771, FBgn0014010, FBgn0015477, FBgn0015772, FBgn0015790, FBgn0015795, FBgn0015924, FBgn0016693, FBgn0020251, FBgn0023169, FBgn0023388, FBgn0023508, FBgn0024814, FBgn0024833, FBgn0025865, FBgn00260…
GO:0019226	transmission of nerve impulse	1.7372600286890352E-6	FBgn0000183, FBgn0001219, FBgn0002121, FBgn0002968, FBgn0003392, FBgn0003660, FBgn0003716, FBgn0004244, FBgn0004574, FBgn0004868, FBgn0010341, FBgn0010380, FBgn0011655, FBgn0011817, FBgn0013334, FBgn0013343, FBgn0014010, FBgn0015790, FBgn0020251, FBgn0023000, FBgn0023388, FBgn0024179, FBgn0024273, FBgn0024814, FBgn0024833, FBgn0026313, FBgn0027103, FBgn0027356, FBgn0027505, FBgn0028401, FBgn00302…
GO:0035637	multicellular organismal signaling	1.7372600286890352E-6	FBgn0000183, FBgn0001219, FBgn0002121, FBgn0002968, FBgn0003392, FBgn0003660, FBgn0003716, FBgn0004244, FBgn0004574, FBgn0004868, FBgn0010341, FBgn0010380, FBgn0011655, FBgn0011817, FBgn0013334, FBgn0013343, FBgn0014010, FBgn0015790, FBgn0020251, FBgn0023000, FBgn0023388, FBgn0024179, FBgn0024273, FBgn0024814, FBgn0024833, FBgn0026313, FBgn0027103, FBgn0027356, FBgn0027505, FBgn0028401, FBgn00302…
GO:0001505	regulation of neurotransmitter levels	4.340097478960272E-6	FBgn0000183, FBgn0001219, FBgn0002121, FBgn0003660, FBgn0004574, FBgn0004868, FBgn0010380, FBgn0013343, FBgn0023000, FBgn0023388, FBgn0024814, FBgn0024833, FBgn0026313, FBgn0027103, FBgn0027356, FBgn0027505, FBgn0028401, FBgn0030230, FBgn0031450, FBgn0034367, FBgn0034691, FBgn0034913, FBgn0035060, FBgn0035892, FBgn0036341, FBgn0037084, FBgn0038856, FBgn0040285, FBgn0086372, FBgn0086377, FBgn00864…
GO:0016044	cellular membrane organization	1.0612622383767414E-5	FBgn0000042, FBgn0000043, FBgn0000183, FBgn0000257, FBgn0001291, FBgn0002973, FBgn0003124, FBgn0003392, FBgn0003557, FBgn0004595, FBgn0004648, FBgn0004892, FBgn0010105, FBgn0010341, FBgn0010380, FBgn0011693, FBgn0011771, FBgn0013343, FBgn0014010, FBgn0015477, FBgn0015772, FBgn0015790, FBgn0015795, FBgn0015924, FBgn0016693, FBgn0020251, FBgn0023169, FBgn0023388, FBgn0023508, FBgn0024814, FBgn00248…
GO:0061024	membrane organization	1.2061633427103465E-5	FBgn0000042, FBgn0000043, FBgn0000183, FBgn0000257, FBgn0001291, FBgn0002973, FBgn0003124, FBgn0003392, FBgn0003557, FBgn0004595, FBgn0004648, FBgn0004892, FBgn0010105, FBgn0010341, FBgn0010380, FBgn0011693, FBgn0011771, FBgn0013343, FBgn0014010, FBgn0015477, FBgn0015772, FBgn0015790, FBgn0015795, FBgn0015924, FBgn0016693, FBgn0020251, FBgn0023169, FBgn0023388, FBgn0023508, FBgn0024814, FBgn00248…
GO:0032940	secretion by cell	8.873461065585445E-5	FBgn0000183, FBgn0000257, FBgn0001219, FBgn0002121, FBgn0003660, FBgn0004574, FBgn0004868, FBgn0010380, FBgn0013343, FBgn0023000, FBgn0023388, FBgn0024814, FBgn0024833, FBgn0026313, FBgn0027103, FBgn0027356, FBgn0027505, FBgn0027558, FBgn0028401, FBgn0028968, FBgn0030230, FBgn0031450, FBgn0034367, FBgn0034691, FBgn0034913, FBgn0035060, FBgn0035892, FBgn0036341, FBgn0037084, FBgn0038856, FBgn00402…
GO:0006904	vesicle docking involved in exocytosis	1.5729451004006364E-4	FBgn0000257, FBgn0003660, FBgn0004574, FBgn0013343, FBgn0026313, FBgn0027103, FBgn0034367, FBgn0035892, FBgn0036341, FBgn0037084, FBgn0038856, FBgn0086377, FBgn0086475, FBgn0260946, FBgn0262603
GO:0022406	membrane docking	1.5729451004006364E-4	FBgn0000257, FBgn0003660, FBgn0004574, FBgn0013343, FBgn0026313, FBgn0027103, FBgn0034367, FBgn0035892, FBgn0036341, FBgn0037084, FBgn0038856, FBgn0086377, FBgn0086475, FBgn0260946, FBgn0262603
GO:0048278	vesicle docking	1.5729451004006364E-4	FBgn0000257, FBgn0003660, FBgn0004574, FBgn0013343, FBgn0026313, FBgn0027103, FBgn0034367, FBgn0035892, FBgn0036341, FBgn0037084, FBgn0038856, FBgn0086377, FBgn0086475, FBgn0260946, FBgn0262603
GO:0016081	synaptic vesicle docking involved in exocytosis	1.9526811876198437E-4	FBgn0003660, FBgn0013343, FBgn0026313, FBgn0027103, FBgn0034367, FBgn0035892, FBgn0036341, FBgn0037084, FBgn0038856, FBgn0086377, FBgn0086475, FBgn0260946, FBgn0262603
GO:0016079	synaptic vesicle exocytosis	2.4208251390747595E-4	FBgn0000183, FBgn0002121, FBgn0003660, FBgn0004574, FBgn0013343, FBgn0023000, FBgn0026313, FBgn0027103, FBgn0030230, FBgn0031450, FBgn0034367, FBgn0035892, FBgn0036341, FBgn0037084, FBgn0038856, FBgn0040285, FBgn0086377, FBgn0086475, FBgn0260946, FBgn0261041, FBgn0262603
GO:0006887	exocytosis	2.5579440067329413E-4	FBgn0000183, FBgn0000257, FBgn0002121, FBgn0003660, FBgn0004574, FBgn0013343, FBgn0023000, FBgn0026313, FBgn0027103, FBgn0027356, FBgn0030230, FBgn0031450, FBgn0034367, FBgn0035892, FBgn0036341, FBgn0037084, FBgn0038856, FBgn0040285, FBgn0086377, FBgn0086475, FBgn0259173, FBgn0260946, FBgn0261041, FBgn0262603
GO:0046903	secretion	2.6490562581928047E-4	FBgn0000183, FBgn0000257, FBgn0001219, FBgn0002121, FBgn0003660, FBgn0004574, FBgn0004868, FBgn0010380, FBgn0013343, FBgn0023000, FBgn0023388, FBgn0024814, FBgn0024833, FBgn0026313, FBgn0027103, FBgn0027356, FBgn0027505, FBgn0027558, FBgn0028401, FBgn0028968, FBgn0030230, FBgn0031450, FBgn0034367, FBgn0034691, FBgn0034913, FBgn0035060, FBgn0035892, FBgn0036341, FBgn0037084, FBgn0038856, FBgn00402…
GO:0006898	receptor-mediated endocytosis	3.201484677251005E-4	FBgn0000183, FBgn0003392, FBgn0003557, FBgn0010105, FBgn0015477, FBgn0015772, FBgn0025865, FBgn0026056, FBgn0032499, FBgn0035060, FBgn0086372
GO:0045176	apical protein localization	3.8735340127282877E-4	FBgn0000163, FBgn0001105, FBgn0004921, FBgn0011674, FBgn0026192, FBgn0033483, FBgn0067864, FBgn0261854
GO:0032956	regulation of actin cytoskeleton organization	4.465562292376072E-4	FBgn0000256, FBgn0000578, FBgn0001085, FBgn0003392, FBgn0003475, FBgn0003514, FBgn0010341, FBgn0011570, FBgn0011661, FBgn0023508, FBgn0024273, FBgn0032859, FBgn0034577, FBgn0038369, FBgn0065032, FBgn0262733
GO:0032970	regulation of actin filament-based process	4.465562292376072E-4	FBgn0000256, FBgn0000578, FBgn0001085, FBgn0003392, FBgn0003475, FBgn0003514, FBgn0010341, FBgn0011570, FBgn0011661, FBgn0023508, FBgn0024273, FBgn0032859, FBgn0034577, FBgn0038369, FBgn0065032, FBgn0262733
GO:0048488	synaptic vesicle endocytosis	7.554324679598534E-4	FBgn0000183, FBgn0003392, FBgn0010380, FBgn0014010, FBgn0020251, FBgn0023388, FBgn0024814, FBgn0024833, FBgn0027356, FBgn0030230, FBgn0034691, FBgn0035060, FBgn0037218, FBgn0038206, FBgn0086372, FBgn0261041, FBgn0263350, FBgn0263351
GO:0007267	cell-cell signaling	8.170654157023348E-4	FBgn0000183, FBgn0000253, FBgn0000615, FBgn0001219, FBgn0002121, FBgn0003392, FBgn0003660, FBgn0003716, FBgn0004244, FBgn0004574, FBgn0004868, FBgn0010341, FBgn0010380, FBgn0011655, FBgn0011817, FBgn0013334, FBgn0013343, FBgn0014010, FBgn0014861, FBgn0015790, FBgn0019947, FBgn0020251, FBgn0021872, FBgn0023000, FBgn0023095, FBgn0023388, FBgn0024179, FBgn0024245, FBgn0024273, FBgn0024814, FBgn00248…
GO:0016332	establishment or maintenance of polarity of embryonic epithelium	0.0017647277362030436	FBgn0000163, FBgn0000633, FBgn0002121, FBgn0026192, FBgn0067864, FBgn0259685, FBgn0261854, FBgn0261873
GO:0051258	protein polymerization	0.0038880390140651738	FBgn0000256, FBgn0003475, FBgn0003884, FBgn0003887, FBgn0003890, FBgn0010341, FBgn0011570, FBgn0020272, FBgn0024273, FBgn0031781, FBgn0032859, FBgn0034577, FBgn0038369, FBgn0051363, FBgn0052396, FBgn0065032
GO:0008105	asymmetric protein localization	0.004833310470190755	FBgn0000146, FBgn0000163, FBgn0001085, FBgn0001104, FBgn0001105, FBgn0002121, FBgn0004921, FBgn0011661, FBgn0011674, FBgn0026192, FBgn0026319, FBgn0033483, FBgn0067864, FBgn0086711, FBgn0261854
GO:0016080	synaptic vesicle targeting	0.005898923406452906	FBgn0026313, FBgn0027103, FBgn0034367, FBgn0035892, FBgn0038856, FBgn0086475, FBgn0260946, FBgn0262603
GO:0030100	regulation of endocytosis	0.006243243455148105	FBgn0000183, FBgn0002973, FBgn0010105, FBgn0014010, FBgn0015772, FBgn0015924, FBgn0025865, FBgn0032499, FBgn0086377, FBgn0261064, FBgn0263350
GO:0005975	carbohydrate metabolic process	0.008921924245909945	FBgn0000079, FBgn0001089, FBgn0001248, FBgn0011270, FBgn0014075, FBgn0014133, FBgn0020251, FBgn0027538, FBgn0027558, FBgn0027588, FBgn0028848, FBgn0029167, FBgn0029913, FBgn0031530, FBgn0031566, FBgn0031661, FBgn0031996, FBgn0032068, FBgn0032069, FBgn0032078, FBgn0032117, FBgn0032253, FBgn0032372, FBgn0032387, FBgn0032424, FBgn0032840, FBgn0033294, FBgn0033296, FBgn0033297, FBgn0033377, FBgn00339…
GO:0051493	regulation of cytoskeleton organization	0.012332637324582528	FBgn0000256, FBgn0000578, FBgn0001085, FBgn0003392, FBgn0003475, FBgn0003514, FBgn0010341, FBgn0011570, FBgn0011661, FBgn0013765, FBgn0023508, FBgn0024273, FBgn0027948, FBgn0032859, FBgn0034577, FBgn0038369, FBgn0051363, FBgn0065032, FBgn0260946, FBgn0262603, FBgn0262733
GO:0007298	border follicle cell migration	0.015889658367779343	FBgn0000163, FBgn0000578, FBgn0001085, FBgn0001137, FBgn0001404, FBgn0003392, FBgn0003514, FBgn0010269, FBgn0011570, FBgn0014010, FBgn0015286, FBgn0015477, FBgn0015790, FBgn0025865, FBgn0026192, FBgn0031450, FBgn0032409, FBgn0034367, FBgn0038206, FBgn0038856, FBgn0262603
GO:0060627	regulation of vesicle-mediated transport	0.016366908205410906	FBgn0000183, FBgn0002973, FBgn0010105, FBgn0014010, FBgn0015772, FBgn0015924, FBgn0025865, FBgn0032499, FBgn0034367, FBgn0086377, FBgn0259173, FBgn0261064, FBgn0263350
GO:0051128	regulation of cellular component organization	0.016781902320404083	FBgn0000146, FBgn0000183, FBgn0000256, FBgn0000578, FBgn0000615, FBgn0001085, FBgn0002121, FBgn0002973, FBgn0003392, FBgn0003475, FBgn0003514, FBgn0003716, FBgn0003884, FBgn0004574, FBgn0004595, FBgn0004657, FBgn0004921, FBgn0010105, FBgn0010341, FBgn0011570, FBgn0011606, FBgn0011655, FBgn0011661, FBgn0011771, FBgn0011817, FBgn0013343, FBgn0013765, FBgn0014010, FBgn0014133, FBgn0015286, FBgn00157…
GO:0051649	establishment of localization in cell	0.02318182601580337	FBgn0000163, FBgn0000183, FBgn0000253, FBgn0000257, FBgn0000578, FBgn0001104, FBgn0001137, FBgn0001219, FBgn0002121, FBgn0003124, FBgn0003514, FBgn0003660, FBgn0004574, FBgn0004868, FBgn0010380, FBgn0010501, FBgn0011244, FBgn0011570, FBgn0011674, FBgn0011823, FBgn0013343, FBgn0014010, FBgn0014411, FBgn0015245, FBgn0015754, FBgn0015790, FBgn0015795, FBgn0020371, FBgn0021796, FBgn0023000, FBgn00233…
GO:0035088	establishment or maintenance of apical/basal cell polarity	0.02933703656034484	FBgn0000163, FBgn0001085, FBgn0002121, FBgn0004049, FBgn0011661, FBgn0014010, FBgn0023169, FBgn0026192, FBgn0086377, FBgn0259685, FBgn0260946, FBgn0261064, FBgn0261854, FBgn0261873
GO:0061245	establishment or maintenance of bipolar cell polarity	0.02933703656034484	FBgn0000163, FBgn0001085, FBgn0002121, FBgn0004049, FBgn0011661, FBgn0014010, FBgn0023169, FBgn0026192, FBgn0086377, FBgn0259685, FBgn0260946, FBgn0261064, FBgn0261854, FBgn0261873
GO:0016050	vesicle organization	0.03147553586926953	FBgn0000257, FBgn0003392, FBgn0010380, FBgn0013343, FBgn0014010, FBgn0015790, FBgn0024814, FBgn0024833, FBgn0031450, FBgn0086372, FBgn0086377, FBgn0261041, FBgn0261064, FBgn0263350, FBgn0263351
GO:0048515	spermatid differentiation	0.036280044784763765	FBgn0000042, FBgn0000114, FBgn0003392, FBgn0011244, FBgn0011823, FBgn0012037, FBgn0013300, FBgn0013301, FBgn0014342, FBgn0016693, FBgn0019828, FBgn0024432, FBgn0027538, FBgn0028379, FBgn0037218, FBgn0038225, FBgn0051281, FBgn0086907, FBgn0086915, FBgn0260634, FBgn0260946, FBgn0261004, FBgn0262603
GO:0051301	cell division	0.037061642134801905	FBgn0000042, FBgn0000043, FBgn0000114, FBgn0000146, FBgn0000163, FBgn0001085, FBgn0001104, FBgn0001105, FBgn0001942, FBgn0002121, FBgn0002973, FBgn0003124, FBgn0003392, FBgn0003514, FBgn0003716, FBgn0004574, FBgn0004595, FBgn0004921, FBgn0011606, FBgn0011655, FBgn0011674, FBgn0013343, FBgn0013718, FBgn0013765, FBgn0015772, FBgn0015790, FBgn0023508, FBgn0024273, FBgn0026192, FBgn0027581, FBgn00289…
GO:0006903	vesicle targeting	0.038197794284460906	FBgn0026313, FBgn0027103, FBgn0034367, FBgn0035892, FBgn0038856, FBgn0086475, FBgn0260946, FBgn0262603
GO:0051650	establishment of vesicle localization	0.038197794284460906	FBgn0026313, FBgn0027103, FBgn0034367, FBgn0035892, FBgn0038856, FBgn0086475, FBgn0260946, FBgn0262603
GO:0051641	cellular localization	0.039455158906294044	FBgn0000042, FBgn0000146, FBgn0000163, FBgn0000183, FBgn0000253, FBgn0000256, FBgn0000257, FBgn0000578, FBgn0000615, FBgn0001104, FBgn0001137, FBgn0001219, FBgn0002121, FBgn0003124, FBgn0003475, FBgn0003514, FBgn0003660, FBgn0004574, FBgn0004868, FBgn0004882, FBgn0010380, FBgn0010501, FBgn0011244, FBgn0011570, FBgn0011674, FBgn0011823, FBgn0013343, FBgn0014010, FBgn0014411, FBgn0015245, FBgn00157…
GO:0055080	cation homeostasis	0.04215689900380469	FBgn0002869, FBgn0011672, FBgn0015221, FBgn0015222, FBgn0023458, FBgn0026787, FBgn0028671, FBgn0030343, FBgn0034094, FBgn0062413, FBgn0083959, FBgn0259214, FBgn0263006, FBgn0263598
